# Supplementary material for: Sublethal insecticide exposure of larvae affects the blood-feeding behaviour of adult mosquitoes
Source: Parasit Vectors. 2025 May 24;18:189. doi: 10.1186/s13071-025-06815-x (PMC12103745; doi:10.1186/s13071-025-06815-x)
Supplement: Supplementary file 1 — Supplementary material 1. [file 13071_2025_6815_MOESM1_ESM.xlsx]

## Sheet: Sheet1
id	strain	exposure	larval_mortality	time_to_pupae	pupae_mortality	sex	p_female
1	kisumu	0	0	7	0	male	0
2	kisumu	0	0	7	0	male	0
3	kisumu	0	0	7	0	male	0
4	kisumu	0	0	7	0	male	0
5	kisumu	0	0	7	0	male	0
6	kisumu	0	0	7	0	male	0
7	kisumu	0	0	7	0	male	0
8	kisumu	0	0	7	0	male	0
9	kisumu	0	0	7	0	male	0
10	kisumu	0	0	7	0	female	1
11	kisumu	0	0	7	0	female	1
12	kisumu	0	0	8	1	NA	NA
13	kisumu	0	0	8	1	NA	NA
14	kisumu	0	0	8	1	NA	NA
15	kisumu	0	0	8	0	male	0
16	kisumu	0	0	8	0	male	0
17	kisumu	0	0	8	0	male	0
18	kisumu	0	0	8	0	male	0
19	kisumu	0	0	8	0	male	0
20	kisumu	0	0	8	0	male	0
21	kisumu	0	0	8	0	male	0
22	kisumu	0	0	8	0	male	0
23	kisumu	0	0	8	0	male	0
24	kisumu	0	0	8	0	male	0
25	kisumu	0	0	8	0	male	0
26	kisumu	0	0	8	0	male	0
27	kisumu	0	0	8	0	male	0
28	kisumu	0	0	8	0	male	0
29	kisumu	0	0	8	0	male	0
30	kisumu	0	0	8	0	male	0
31	kisumu	0	0	8	0	male	0
32	kisumu	0	0	8	0	male	0
33	kisumu	0	0	8	0	male	0
34	kisumu	0	0	8	0	male	0
35	kisumu	0	0	8	0	male	0
36	kisumu	0	0	8	0	male	0
37	kisumu	0	0	8	0	male	0
38	kisumu	0	0	8	0	male	0
39	kisumu	0	0	8	0	male	0
40	kisumu	0	0	8	0	male	0
41	kisumu	0	0	8	0	male	0
42	kisumu	0	0	8	0	male	0
43	kisumu	0	0	8	0	male	0
44	kisumu	0	0	8	0	male	0
45	kisumu	0	0	8	0	male	0
46	kisumu	0	0	8	0	male	0
47	kisumu	0	0	8	0	male	0
48	kisumu	0	0	8	0	male	0
49	kisumu	0	0	8	0	male	0
50	kisumu	0	0	8	0	male	0
51	kisumu	0	0	8	0	male	0
52	kisumu	0	0	8	0	male	0
53	kisumu	0	0	8	0	male	0
54	kisumu	0	0	8	0	male	0
55	kisumu	0	0	8	0	male	0
56	kisumu	0	0	8	0	male	0
57	kisumu	0	0	8	0	male	0
58	kisumu	0	0	8	0	male	0
59	kisumu	0	0	8	0	male	0
60	kisumu	0	0	8	0	male	0
61	kisumu	0	0	8	0	male	0
62	kisumu	0	0	8	0	male	0
63	kisumu	0	0	8	0	male	0
64	kisumu	0	0	8	0	male	0
65	kisumu	0	0	8	0	male	0
66	kisumu	0	0	8	0	male	0
67	kisumu	0	0	8	0	male	0
68	kisumu	0	0	8	0	male	0
69	kisumu	0	0	8	0	male	0
70	kisumu	0	0	8	0	male	0
71	kisumu	0	0	8	0	male	0
72	kisumu	0	0	8	0	male	0
73	kisumu	0	0	8	0	male	0
74	kisumu	0	0	8	0	male	0
75	kisumu	0	0	8	0	male	0
76	kisumu	0	0	8	0	male	0
77	kisumu	0	0	8	0	male	0
78	kisumu	0	0	8	0	male	0
79	kisumu	0	0	8	0	male	0
80	kisumu	0	0	8	0	male	0
81	kisumu	0	0	8	0	male	0
82	kisumu	0	0	8	0	male	0
83	kisumu	0	0	8	0	male	0
84	kisumu	0	0	8	0	male	0
85	kisumu	0	0	8	0	male	0
86	kisumu	0	0	8	0	male	0
87	kisumu	0	0	8	0	male	0
88	kisumu	0	0	8	0	male	0
89	kisumu	0	0	8	0	male	0
90	kisumu	0	0	8	0	male	0
91	kisumu	0	0	8	0	female	1
92	kisumu	0	0	8	0	female	1
93	kisumu	0	0	8	0	female	1
94	kisumu	0	0	8	0	female	1
95	kisumu	0	0	8	0	female	1
96	kisumu	0	0	8	0	female	1
97	kisumu	0	0	8	0	female	1
98	kisumu	0	0	8	0	female	1
99	kisumu	0	0	8	0	female	1
100	kisumu	0	0	8	0	female	1
101	kisumu	0	0	8	0	female	1
102	kisumu	0	0	8	0	female	1
103	kisumu	0	0	8	0	female	1
104	kisumu	0	0	8	0	female	1
105	kisumu	0	0	8	0	female	1
106	kisumu	0	0	8	0	female	1
107	kisumu	0	0	8	0	female	1
108	kisumu	0	0	8	0	female	1
109	kisumu	0	0	8	0	female	1
110	kisumu	0	0	8	0	female	1
111	kisumu	0	0	8	0	female	1
112	kisumu	0	0	8	0	female	1
113	kisumu	0	0	8	0	female	1
114	kisumu	0	0	8	0	female	1
115	kisumu	0	0	8	0	female	1
116	kisumu	0	0	8	0	female	1
117	kisumu	0	0	8	0	female	1
118	kisumu	0	0	8	0	female	1
119	kisumu	0	0	8	0	female	1
120	kisumu	0	0	8	0	female	1
121	kisumu	0	0	8	0	female	1
122	kisumu	0	0	8	0	female	1
123	kisumu	0	0	8	0	female	1
124	kisumu	0	0	8	0	female	1
125	kisumu	0	0	8	0	female	1
126	kisumu	0	0	8	0	female	1
127	kisumu	0	0	8	0	female	1
128	kisumu	0	0	8	0	female	1
129	kisumu	0	0	8	0	female	1
130	kisumu	0	0	8	0	female	1
131	kisumu	0	0	8	0	female	1
132	kisumu	0	0	8	0	female	1
133	kisumu	0	0	8	0	female	1
134	kisumu	0	0	8	0	female	1
135	kisumu	0	0	8	0	female	1
136	kisumu	0	0	8	0	female	1
137	kisumu	0	0	8	0	female	1
138	kisumu	0	0	8	0	female	1
139	kisumu	0	0	8	0	female	1
140	kisumu	0	0	8	0	female	1
141	kisumu	0	0	8	0	female	1
142	kisumu	0	0	8	0	female	1
143	kisumu	0	0	8	0	female	1
144	kisumu	0	0	8	0	female	1
145	kisumu	0	0	8	0	female	1
146	kisumu	0	0	8	0	female	1
147	kisumu	0	0	8	0	female	1
148	kisumu	0	0	8	0	female	1
149	kisumu	0	0	8	0	female	1
150	kisumu	0	0	8	0	female	1
151	kisumu	0	0	8	0	female	1
152	kisumu	0	0	8	0	female	1
153	kisumu	0	0	8	0	female	1
154	kisumu	0	0	9	1	NA	NA
155	kisumu	0	0	9	1	NA	NA
156	kisumu	0	0	9	1	NA	NA
157	kisumu	0	0	9	1	NA	NA
158	kisumu	0	0	9	0	male	0
159	kisumu	0	0	9	0	male	0
160	kisumu	0	0	9	0	male	0
161	kisumu	0	0	9	0	male	0
162	kisumu	0	0	9	0	male	0
163	kisumu	0	0	9	0	male	0
164	kisumu	0	0	9	0	male	0
165	kisumu	0	0	9	0	male	0
166	kisumu	0	0	9	0	male	0
167	kisumu	0	0	9	0	male	0
168	kisumu	0	0	9	0	male	0
169	kisumu	0	0	9	0	male	0
170	kisumu	0	0	9	0	male	0
171	kisumu	0	0	9	0	male	0
172	kisumu	0	0	9	0	male	0
173	kisumu	0	0	9	0	male	0
174	kisumu	0	0	9	0	male	0
175	kisumu	0	0	9	0	male	0
176	kisumu	0	0	9	0	male	0
177	kisumu	0	0	9	0	male	0
178	kisumu	0	0	9	0	male	0
179	kisumu	0	0	9	0	male	0
180	kisumu	0	0	9	0	male	0
181	kisumu	0	0	9	0	male	0
182	kisumu	0	0	9	0	male	0
183	kisumu	0	0	9	0	male	0
184	kisumu	0	0	9	0	male	0
185	kisumu	0	0	9	0	male	0
186	kisumu	0	0	9	0	male	0
187	kisumu	0	0	9	0	male	0
188	kisumu	0	0	9	0	female	1
189	kisumu	0	0	9	0	female	1
190	kisumu	0	0	9	0	female	1
191	kisumu	0	0	9	0	female	1
192	kisumu	0	0	9	0	female	1
193	kisumu	0	0	9	0	female	1
194	kisumu	0	0	9	0	female	1
195	kisumu	0	0	9	0	female	1
196	kisumu	0	0	9	0	female	1
197	kisumu	0	0	9	0	female	1
198	kisumu	0	0	9	0	female	1
199	kisumu	0	0	9	0	female	1
200	kisumu	0	0	9	0	female	1
201	kisumu	0	0	9	0	female	1
202	kisumu	0	0	9	0	female	1
203	kisumu	0	0	9	0	female	1
204	kisumu	0	0	9	0	female	1
205	kisumu	0	0	9	0	female	1
206	kisumu	0	0	9	0	female	1
207	kisumu	0	0	9	0	female	1
208	kisumu	0	0	9	0	female	1
209	kisumu	0	0	9	0	female	1
210	kisumu	0	0	9	0	female	1
211	kisumu	0	0	9	0	female	1
212	kisumu	0	0	9	0	female	1
213	kisumu	0	0	9	0	female	1
214	kisumu	0	0	9	0	female	1
215	kisumu	0	0	9	0	female	1
216	kisumu	0	0	9	0	female	1
217	kisumu	0	0	9	0	female	1
218	kisumu	0	0	9	0	female	1
219	kisumu	0	0	9	0	female	1
220	kisumu	0	0	9	0	female	1
221	kisumu	0	0	9	0	female	1
222	kisumu	0	0	9	0	female	1
223	kisumu	0	0	9	0	female	1
224	kisumu	0	0	9	0	female	1
225	kisumu	0	0	9	0	female	1
226	kisumu	0	0	9	0	female	1
227	kisumu	0	0	9	0	female	1
228	kisumu	0	0	9	0	female	1
229	kisumu	0	0	9	0	female	1
230	kisumu	0	0	9	0	female	1
231	kisumu	0	0	9	0	female	1
232	kisumu	0	0	9	0	female	1
233	kisumu	0	0	9	0	female	1
234	kisumu	0	0	9	0	female	1
235	kisumu	0	0	9	0	female	1
236	kisumu	0	0	9	0	female	1
237	kisumu	0	0	9	0	female	1
238	kisumu	0	0	9	0	female	1
239	kisumu	0	0	9	0	female	1
240	kisumu	0	0	9	0	female	1
241	kisumu	0	0	9	0	female	1
242	kisumu	0	0	10	1	NA	NA
243	kisumu	0	0	10	0	female	1
244	kisumu	0	0	11	1	NA	NA
245	kisumu	0	0	11	1	NA	NA
246	kisumu	0	0	11	1	NA	NA
247	kisumu	0	0	11	1	NA	NA
248	kisumu	0	1	NA	NA	NA	NA
249	kisumu	0	1	NA	NA	NA	NA
250	kisumu	0	1	NA	NA	NA	NA
251	kisumu	0	1	NA	NA	NA	NA
252	kisumu	0	1	NA	NA	NA	NA
253	kisumu	0	1	NA	NA	NA	NA
254	kisumu	0	1	NA	NA	NA	NA
255	kisumu	0	1	NA	NA	NA	NA
256	kisumu	0	1	NA	NA	NA	NA
257	kisumu	0	1	NA	NA	NA	NA
258	kisumu	0	1	NA	NA	NA	NA
259	kisumu	0	1	NA	NA	NA	NA
260	kisumu	0	1	NA	NA	NA	NA
261	kisumu	0	1	NA	NA	NA	NA
262	kisumu	0	1	NA	NA	NA	NA
263	kisumu	0	1	NA	NA	NA	NA
264	kisumu	0	1	NA	NA	NA	NA
265	kisumu	0	1	NA	NA	NA	NA
266	kisumu	0	1	NA	NA	NA	NA
267	kisumu	0	1	NA	NA	NA	NA
268	kisumu	0	1	NA	NA	NA	NA
269	kisumu	0	1	NA	NA	NA	NA
270	kisumu	0	1	NA	NA	NA	NA
271	kisumu	0	1	NA	NA	NA	NA
272	kisumu	0	1	NA	NA	NA	NA
273	kisumu	0	1	NA	NA	NA	NA
274	kisumu	0	1	NA	NA	NA	NA
275	kisumu	0	1	NA	NA	NA	NA
276	kisumu	0	1	NA	NA	NA	NA
277	kisumu	0	1	NA	NA	NA	NA
278	kisumu	0	1	NA	NA	NA	NA
279	kisumu	0	1	NA	NA	NA	NA
280	kisumu	0	1	NA	NA	NA	NA
281	kisumu	0	1	NA	NA	NA	NA
282	kisumu	0	1	NA	NA	NA	NA
283	kisumu	0	1	NA	NA	NA	NA
284	kisumu	0	1	NA	NA	NA	NA
285	kisumu	0	1	NA	NA	NA	NA
286	kisumu	0	1	NA	NA	NA	NA
287	kisumu	0	1	NA	NA	NA	NA
288	kisumu	0	1	NA	NA	NA	NA
289	kisumu	0	1	NA	NA	NA	NA
290	kisumu	0	1	NA	NA	NA	NA
291	kisumu	0	1	NA	NA	NA	NA
292	kisumu	0	1	NA	NA	NA	NA
293	kisumu	0	1	NA	NA	NA	NA
294	kisumu	0	1	NA	NA	NA	NA
295	kisumu	0	1	NA	NA	NA	NA
296	kisumu	0	1	NA	NA	NA	NA
297	kisumu	0	1	NA	NA	NA	NA
298	kisumu	0	1	NA	NA	NA	NA
299	kisumu	0	1	NA	NA	NA	NA
300	kisumu	0	1	NA	NA	NA	NA
301	kisumu	1	0	7	0	male	0
302	kisumu	1	0	7	0	male	0
303	kisumu	1	0	7	0	male	0
304	kisumu	1	0	7	0	male	0
305	kisumu	1	0	7	0	male	0
306	kisumu	1	0	7	0	female	1
307	kisumu	1	0	7	0	female	1
308	kisumu	1	0	8	1	NA	NA
309	kisumu	1	0	8	1	NA	NA
310	kisumu	1	0	8	0	male	0
311	kisumu	1	0	8	0	male	0
312	kisumu	1	0	8	0	male	0
313	kisumu	1	0	8	0	male	0
314	kisumu	1	0	8	0	male	0
315	kisumu	1	0	8	0	male	0
316	kisumu	1	0	8	0	male	0
317	kisumu	1	0	8	0	male	0
318	kisumu	1	0	8	0	male	0
319	kisumu	1	0	8	0	male	0
320	kisumu	1	0	8	0	male	0
321	kisumu	1	0	8	0	male	0
322	kisumu	1	0	8	0	male	0
323	kisumu	1	0	8	0	male	0
324	kisumu	1	0	8	0	male	0
325	kisumu	1	0	8	0	male	0
326	kisumu	1	0	8	0	male	0
327	kisumu	1	0	8	0	male	0
328	kisumu	1	0	8	0	male	0
329	kisumu	1	0	8	0	male	0
330	kisumu	1	0	8	0	male	0
331	kisumu	1	0	8	0	male	0
332	kisumu	1	0	8	0	male	0
333	kisumu	1	0	8	0	male	0
334	kisumu	1	0	8	0	male	0
335	kisumu	1	0	8	0	male	0
336	kisumu	1	0	8	0	male	0
337	kisumu	1	0	8	0	male	0
338	kisumu	1	0	8	0	male	0
339	kisumu	1	0	8	0	male	0
340	kisumu	1	0	8	0	male	0
341	kisumu	1	0	8	0	male	0
342	kisumu	1	0	8	0	male	0
343	kisumu	1	0	8	0	male	0
344	kisumu	1	0	8	0	male	0
345	kisumu	1	0	8	0	male	0
346	kisumu	1	0	8	0	male	0
347	kisumu	1	0	8	0	male	0
348	kisumu	1	0	8	0	male	0
349	kisumu	1	0	8	0	male	0
350	kisumu	1	0	8	0	male	0
351	kisumu	1	0	8	0	female	1
352	kisumu	1	0	8	0	female	1
353	kisumu	1	0	8	0	female	1
354	kisumu	1	0	8	0	female	1
355	kisumu	1	0	8	0	female	1
356	kisumu	1	0	8	0	female	1
357	kisumu	1	0	8	0	female	1
358	kisumu	1	0	8	0	female	1
359	kisumu	1	0	8	0	female	1
360	kisumu	1	0	8	0	female	1
361	kisumu	1	0	8	0	female	1
362	kisumu	1	0	8	0	female	1
363	kisumu	1	0	8	0	female	1
364	kisumu	1	0	8	0	female	1
365	kisumu	1	0	8	0	female	1
366	kisumu	1	0	8	0	female	1
367	kisumu	1	0	8	0	female	1
368	kisumu	1	0	8	0	female	1
369	kisumu	1	0	8	0	female	1
370	kisumu	1	0	8	0	female	1
371	kisumu	1	0	8	0	female	1
372	kisumu	1	0	8	0	female	1
373	kisumu	1	0	8	0	female	1
374	kisumu	1	0	8	0	female	1
375	kisumu	1	0	8	0	female	1
376	kisumu	1	0	8	0	female	1
377	kisumu	1	0	8	0	female	1
378	kisumu	1	0	8	0	female	1
379	kisumu	1	0	8	0	female	1
380	kisumu	1	0	8	0	female	1
381	kisumu	1	0	8	0	female	1
382	kisumu	1	0	8	0	female	1
383	kisumu	1	0	8	0	female	1
384	kisumu	1	0	8	0	female	1
385	kisumu	1	0	8	0	female	1
386	kisumu	1	0	8	0	female	1
387	kisumu	1	0	8	0	female	1
388	kisumu	1	0	8	0	female	1
389	kisumu	1	0	8	0	female	1
390	kisumu	1	0	8	0	female	1
391	kisumu	1	0	8	0	female	1
392	kisumu	1	0	8	0	female	1
393	kisumu	1	0	8	0	female	1
394	kisumu	1	0	8	0	female	1
395	kisumu	1	0	8	0	female	1
396	kisumu	1	0	8	0	female	1
397	kisumu	1	0	8	0	female	1
398	kisumu	1	0	8	0	female	1
399	kisumu	1	0	8	0	female	1
400	kisumu	1	0	8	0	female	1
401	kisumu	1	0	8	0	female	1
402	kisumu	1	0	8	0	female	1
403	kisumu	1	0	8	0	female	1
404	kisumu	1	0	8	0	female	1
405	kisumu	1	0	8	0	female	1
406	kisumu	1	0	8	0	female	1
407	kisumu	1	0	8	0	female	1
408	kisumu	1	0	8	0	female	1
409	kisumu	1	0	9	1	NA	NA
410	kisumu	1	0	9	0	male	0
411	kisumu	1	0	9	0	male	0
412	kisumu	1	0	9	0	male	0
413	kisumu	1	0	9	0	male	0
414	kisumu	1	0	9	0	male	0
415	kisumu	1	0	9	0	male	0
416	kisumu	1	0	9	0	male	0
417	kisumu	1	0	9	0	male	0
418	kisumu	1	0	9	0	male	0
419	kisumu	1	0	9	0	male	0
420	kisumu	1	0	9	0	male	0
421	kisumu	1	0	9	0	male	0
422	kisumu	1	0	9	0	male	0
423	kisumu	1	0	9	0	male	0
424	kisumu	1	0	9	0	male	0
425	kisumu	1	0	9	0	female	1
426	kisumu	1	0	9	0	female	1
427	kisumu	1	0	9	0	female	1
428	kisumu	1	0	9	0	female	1
429	kisumu	1	0	9	0	female	1
430	kisumu	1	0	9	0	female	1
431	kisumu	1	0	9	0	female	1
432	kisumu	1	0	9	0	female	1
433	kisumu	1	0	9	0	female	1
434	kisumu	1	0	9	0	female	1
435	kisumu	1	0	9	0	female	1
436	kisumu	1	0	9	0	female	1
437	kisumu	1	0	9	0	female	1
438	kisumu	1	0	9	0	female	1
439	kisumu	1	0	9	0	female	1
440	kisumu	1	0	9	0	female	1
441	kisumu	1	0	9	0	female	1
442	kisumu	1	0	9	0	female	1
443	kisumu	1	0	9	0	female	1
444	kisumu	1	0	9	0	female	1
445	kisumu	1	0	9	0	female	1
446	kisumu	1	0	9	0	female	1
447	kisumu	1	0	9	0	female	1
448	kisumu	1	0	9	0	female	1
449	kisumu	1	0	9	0	female	1
450	kisumu	1	0	9	0	female	1
451	kisumu	1	0	9	0	female	1
452	kisumu	1	0	10	1	NA	NA
453	kisumu	1	0	10	0	male	0
454	kisumu	1	0	10	0	female	1
455	kisumu	1	0	10	0	female	1
456	kisumu	1	0	10	0	female	1
457	kisumu	1	0	10	0	female	1
458	kisumu	1	0	11	1	NA	1
459	kisumu	1	0	12	0	male	0
460	kisumu	1	0	12	0	female	1
461	kisumu	1	0	12	0	female	1
462	kisumu	1	1	NA	NA	NA	NA
463	kisumu	1	1	NA	NA	NA	NA
464	kisumu	1	1	NA	NA	NA	NA
465	kisumu	1	1	NA	NA	NA	NA
466	kisumu	1	1	NA	NA	NA	NA
467	kisumu	1	1	NA	NA	NA	NA
468	kisumu	1	1	NA	NA	NA	NA
469	kisumu	1	1	NA	NA	NA	NA
470	kisumu	1	1	NA	NA	NA	NA
471	kisumu	1	1	NA	NA	NA	NA
472	kisumu	1	1	NA	NA	NA	NA
473	kisumu	1	1	NA	NA	NA	NA
474	kisumu	1	1	NA	NA	NA	NA
475	kisumu	1	1	NA	NA	NA	NA
476	kisumu	1	1	NA	NA	NA	NA
477	kisumu	1	1	NA	NA	NA	NA
478	kisumu	1	1	NA	NA	NA	NA
479	kisumu	1	1	NA	NA	NA	NA
480	kisumu	1	1	NA	NA	NA	NA
481	kisumu	1	1	NA	NA	NA	NA
482	kisumu	1	1	NA	NA	NA	NA
483	kisumu	1	1	NA	NA	NA	NA
484	kisumu	1	1	NA	NA	NA	NA
485	kisumu	1	1	NA	NA	NA	NA
486	kisumu	1	1	NA	NA	NA	NA
487	kisumu	1	1	NA	NA	NA	NA
488	kisumu	1	1	NA	NA	NA	NA
489	kisumu	1	1	NA	NA	NA	NA
490	kisumu	1	1	NA	NA	NA	NA
491	kisumu	1	1	NA	NA	NA	NA
492	kisumu	1	1	NA	NA	NA	NA
493	kisumu	1	1	NA	NA	NA	NA
494	kisumu	1	1	NA	NA	NA	NA
495	kisumu	1	1	NA	NA	NA	NA
496	kisumu	1	1	NA	NA	NA	NA
497	kisumu	1	1	NA	NA	NA	NA
498	kisumu	1	1	NA	NA	NA	NA
499	kisumu	1	1	NA	NA	NA	NA
500	kisumu	1	1	NA	NA	NA	NA
501	kisumu	1	1	NA	NA	NA	NA
502	kisumu	1	1	NA	NA	NA	NA
503	kisumu	1	1	NA	NA	NA	NA
504	kisumu	1	1	NA	NA	NA	NA
505	kisumu	1	1	NA	NA	NA	NA
506	kisumu	1	1	NA	NA	NA	NA
507	kisumu	1	1	NA	NA	NA	NA
508	kisumu	1	1	NA	NA	NA	NA
509	kisumu	1	1	NA	NA	NA	NA
510	kisumu	1	1	NA	NA	NA	NA
511	kisumu	1	1	NA	NA	NA	NA
512	kisumu	1	1	NA	NA	NA	NA
513	kisumu	1	1	NA	NA	NA	NA
514	kisumu	1	1	NA	NA	NA	NA
515	kisumu	1	1	NA	NA	NA	NA
516	kisumu	1	1	NA	NA	NA	NA
517	kisumu	1	1	NA	NA	NA	NA
518	kisumu	1	1	NA	NA	NA	NA
519	kisumu	1	1	NA	NA	NA	NA
520	kisumu	1	1	NA	NA	NA	NA
521	kisumu	1	1	NA	NA	NA	NA
522	kisumu	1	1	NA	NA	NA	NA
523	kisumu	1	1	NA	NA	NA	NA
524	kisumu	1	1	NA	NA	NA	NA
525	kisumu	1	1	NA	NA	NA	NA
526	kisumu	1	1	NA	NA	NA	NA
527	kisumu	1	1	NA	NA	NA	NA
528	kisumu	1	1	NA	NA	NA	NA
529	kisumu	1	1	NA	NA	NA	NA
530	kisumu	1	1	NA	NA	NA	NA
531	kisumu	1	1	NA	NA	NA	NA
532	kisumu	1	1	NA	NA	NA	NA
533	kisumu	1	1	NA	NA	NA	NA
534	kisumu	1	1	NA	NA	NA	NA
535	kisumu	1	1	NA	NA	NA	NA
536	kisumu	1	1	NA	NA	NA	NA
537	kisumu	1	1	NA	NA	NA	NA
538	kisumu	1	1	NA	NA	NA	NA
539	kisumu	1	1	NA	NA	NA	NA
540	kisumu	1	1	NA	NA	NA	NA
541	kisumu	1	1	NA	NA	NA	NA
542	kisumu	1	1	NA	NA	NA	NA
543	kisumu	1	1	NA	NA	NA	NA
544	kisumu	1	1	NA	NA	NA	NA
545	kisumu	1	1	NA	NA	NA	NA
546	kisumu	1	1	NA	NA	NA	NA
547	kisumu	1	1	NA	NA	NA	NA
548	kisumu	1	1	NA	NA	NA	NA
549	kisumu	1	1	NA	NA	NA	NA
550	kisumu	1	1	NA	NA	NA	NA
551	kisumu	1	1	NA	NA	NA	NA
552	kisumu	1	1	NA	NA	NA	NA
553	kisumu	1	1	NA	NA	NA	NA
554	kisumu	1	1	NA	NA	NA	NA
555	kisumu	1	1	NA	NA	NA	NA
556	kisumu	1	1	NA	NA	NA	NA
557	kisumu	1	1	NA	NA	NA	NA
558	kisumu	1	1	NA	NA	NA	NA
559	kisumu	1	1	NA	NA	NA	NA
560	kisumu	1	1	NA	NA	NA	NA
561	kisumu	1	1	NA	NA	NA	NA
562	kisumu	1	1	NA	NA	NA	NA
563	kisumu	1	1	NA	NA	NA	NA
564	kisumu	1	1	NA	NA	NA	NA
565	kisumu	1	1	NA	NA	NA	NA
566	kisumu	1	1	NA	NA	NA	NA
567	kisumu	1	1	NA	NA	NA	NA
568	kisumu	1	1	NA	NA	NA	NA
569	kisumu	1	1	NA	NA	NA	NA
570	kisumu	1	1	NA	NA	NA	NA
571	kisumu	1	1	NA	NA	NA	NA
572	kisumu	1	1	NA	NA	NA	NA
573	kisumu	1	1	NA	NA	NA	NA
574	kisumu	1	1	NA	NA	NA	NA
575	kisumu	1	1	NA	NA	NA	NA
576	kisumu	1	1	NA	NA	NA	NA
577	kisumu	1	1	NA	NA	NA	NA
578	kisumu	1	1	NA	NA	NA	NA
579	kisumu	1	1	NA	NA	NA	NA
580	kisumu	1	1	NA	NA	NA	NA
581	kisumu	1	1	NA	NA	NA	NA
582	kisumu	1	1	NA	NA	NA	NA
583	kisumu	1	1	NA	NA	NA	NA
584	kisumu	1	1	NA	NA	NA	NA
585	kisumu	1	1	NA	NA	NA	NA
586	kisumu	1	1	NA	NA	NA	NA
587	kisumu	1	1	NA	NA	NA	NA
588	kisumu	1	1	NA	NA	NA	NA
589	kisumu	1	1	NA	NA	NA	NA
590	kisumu	1	1	NA	NA	NA	NA
591	kisumu	1	1	NA	NA	NA	NA
592	kisumu	1	1	NA	NA	NA	NA
593	kisumu	1	1	NA	NA	NA	NA
594	kisumu	1	1	NA	NA	NA	NA
595	kisumu	1	1	NA	NA	NA	NA
596	kisumu	1	1	NA	NA	NA	NA
597	kisumu	1	1	NA	NA	NA	NA
598	kisumu	1	1	NA	NA	NA	NA
599	kisumu	1	1	NA	NA	NA	NA
600	kisumu	1	1	NA	NA	NA	NA
601	rsp	0	0	7	0	male	0
602	rsp	0	0	7	0	male	0
603	rsp	0	0	7	0	male	0
604	rsp	0	0	7	0	male	0
605	rsp	0	0	8	1	NA	NA
606	rsp	0	0	8	1	NA	NA
607	rsp	0	0	8	0	male	0
608	rsp	0	0	8	0	male	0
609	rsp	0	0	8	0	male	0
610	rsp	0	0	8	0	male	0
611	rsp	0	0	8	0	male	0
612	rsp	0	0	8	0	male	0
613	rsp	0	0	8	0	male	0
614	rsp	0	0	8	0	male	0
615	rsp	0	0	8	0	male	0
616	rsp	0	0	8	0	male	0
617	rsp	0	0	8	0	male	0
618	rsp	0	0	8	0	male	0
619	rsp	0	0	8	0	male	0
620	rsp	0	0	8	0	male	0
621	rsp	0	0	8	0	male	0
622	rsp	0	0	8	0	male	0
623	rsp	0	0	8	0	male	0
624	rsp	0	0	8	0	male	0
625	rsp	0	0	8	0	male	0
626	rsp	0	0	8	0	male	0
627	rsp	0	0	8	0	male	0
628	rsp	0	0	8	0	male	0
629	rsp	0	0	8	0	male	0
630	rsp	0	0	8	0	male	0
631	rsp	0	0	8	0	male	0
632	rsp	0	0	8	0	male	0
633	rsp	0	0	8	0	male	0
634	rsp	0	0	8	0	male	0
635	rsp	0	0	8	0	male	0
636	rsp	0	0	8	0	male	0
637	rsp	0	0	8	0	male	0
638	rsp	0	0	8	0	male	0
639	rsp	0	0	8	0	male	0
640	rsp	0	0	8	0	male	0
641	rsp	0	0	8	0	male	0
642	rsp	0	0	8	0	male	0
643	rsp	0	0	8	0	male	0
644	rsp	0	0	8	0	male	0
645	rsp	0	0	8	0	male	0
646	rsp	0	0	8	0	male	0
647	rsp	0	0	8	0	male	0
648	rsp	0	0	8	0	male	0
649	rsp	0	0	8	0	male	0
650	rsp	0	0	8	0	male	0
651	rsp	0	0	8	0	male	0
652	rsp	0	0	8	0	male	0
653	rsp	0	0	8	0	male	0
654	rsp	0	0	8	0	female	1
655	rsp	0	0	8	0	female	1
656	rsp	0	0	8	0	female	1
657	rsp	0	0	8	0	female	1
658	rsp	0	0	8	0	female	1
659	rsp	0	0	8	0	female	1
660	rsp	0	0	8	0	female	1
661	rsp	0	0	8	0	female	1
662	rsp	0	0	8	0	female	1
663	rsp	0	0	8	0	female	1
664	rsp	0	0	8	0	female	1
665	rsp	0	0	8	0	female	1
666	rsp	0	0	8	0	female	1
667	rsp	0	0	8	0	female	1
668	rsp	0	0	8	0	female	1
669	rsp	0	0	8	0	female	1
670	rsp	0	0	8	0	female	1
671	rsp	0	0	8	0	female	1
672	rsp	0	0	8	0	female	1
673	rsp	0	0	8	0	female	1
674	rsp	0	0	8	0	female	1
675	rsp	0	0	8	0	female	1
676	rsp	0	0	8	0	female	1
677	rsp	0	0	8	0	female	1
678	rsp	0	0	8	0	female	1
679	rsp	0	0	8	0	female	1
680	rsp	0	0	8	0	female	1
681	rsp	0	0	8	0	female	1
682	rsp	0	0	8	0	female	1
683	rsp	0	0	8	0	female	1
684	rsp	0	0	8	0	female	1
685	rsp	0	0	8	0	female	1
686	rsp	0	0	8	0	female	1
687	rsp	0	0	8	0	female	1
688	rsp	0	0	8	0	female	1
689	rsp	0	0	8	0	female	1
690	rsp	0	0	8	0	female	1
691	rsp	0	0	8	0	female	1
692	rsp	0	0	9	1	NA	NA
693	rsp	0	0	9	1	NA	NA
694	rsp	0	0	9	1	NA	NA
695	rsp	0	0	9	1	NA	NA
696	rsp	0	0	9	1	NA	NA
697	rsp	0	0	9	1	NA	NA
698	rsp	0	0	9	0	male	0
699	rsp	0	0	9	0	male	0
700	rsp	0	0	9	0	male	0
701	rsp	0	0	9	0	male	0
702	rsp	0	0	9	0	male	0
703	rsp	0	0	9	0	male	0
704	rsp	0	0	9	0	male	0
705	rsp	0	0	9	0	male	0
706	rsp	0	0	9	0	male	0
707	rsp	0	0	9	0	male	0
708	rsp	0	0	9	0	male	0
709	rsp	0	0	9	0	male	0
710	rsp	0	0	9	0	male	0
711	rsp	0	0	9	0	male	0
712	rsp	0	0	9	0	male	0
713	rsp	0	0	9	0	male	0
714	rsp	0	0	9	0	male	0
715	rsp	0	0	9	0	male	0
716	rsp	0	0	9	0	male	0
717	rsp	0	0	9	0	male	0
718	rsp	0	0	9	0	male	0
719	rsp	0	0	9	0	male	0
720	rsp	0	0	9	0	male	0
721	rsp	0	0	9	0	male	0
722	rsp	0	0	9	0	male	0
723	rsp	0	0	9	0	male	0
724	rsp	0	0	9	0	male	0
725	rsp	0	0	9	0	male	0
726	rsp	0	0	9	0	male	0
727	rsp	0	0	9	0	male	0
728	rsp	0	0	9	0	male	0
729	rsp	0	0	9	0	male	0
730	rsp	0	0	9	0	male	0
731	rsp	0	0	9	0	male	0
732	rsp	0	0	9	0	male	0
733	rsp	0	0	9	0	male	0
734	rsp	0	0	9	0	male	0
735	rsp	0	0	9	0	male	0
736	rsp	0	0	9	0	male	0
737	rsp	0	0	9	0	male	0
738	rsp	0	0	9	0	male	0
739	rsp	0	0	9	0	male	0
740	rsp	0	0	9	0	male	0
741	rsp	0	0	9	0	male	0
742	rsp	0	0	9	0	male	0
743	rsp	0	0	9	0	male	0
744	rsp	0	0	9	0	male	0
745	rsp	0	0	9	0	male	0
746	rsp	0	0	9	0	male	0
747	rsp	0	0	9	0	male	0
748	rsp	0	0	9	0	male	0
749	rsp	0	0	9	0	male	0
750	rsp	0	0	9	0	male	0
751	rsp	0	0	9	0	male	0
752	rsp	0	0	9	0	male	0
753	rsp	0	0	9	0	male	0
754	rsp	0	0	9	0	male	0
755	rsp	0	0	9	0	male	0
756	rsp	0	0	9	0	male	0
757	rsp	0	0	9	0	male	0
758	rsp	0	0	9	0	male	0
759	rsp	0	0	9	0	male	0
760	rsp	0	0	9	0	female	1
761	rsp	0	0	9	0	female	1
762	rsp	0	0	9	0	female	1
763	rsp	0	0	9	0	female	1
764	rsp	0	0	9	0	female	1
765	rsp	0	0	9	0	female	1
766	rsp	0	0	9	0	female	1
767	rsp	0	0	9	0	female	1
768	rsp	0	0	9	0	female	1
769	rsp	0	0	9	0	female	1
770	rsp	0	0	9	0	female	1
771	rsp	0	0	9	0	female	1
772	rsp	0	0	9	0	female	1
773	rsp	0	0	9	0	female	1
774	rsp	0	0	9	0	female	1
775	rsp	0	0	9	0	female	1
776	rsp	0	0	9	0	female	1
777	rsp	0	0	9	0	female	1
778	rsp	0	0	9	0	female	1
779	rsp	0	0	9	0	female	1
780	rsp	0	0	9	0	female	1
781	rsp	0	0	9	0	female	1
782	rsp	0	0	9	0	female	1
783	rsp	0	0	9	0	female	1
784	rsp	0	0	9	0	female	1
785	rsp	0	0	9	0	female	1
786	rsp	0	0	9	0	female	1
787	rsp	0	0	9	0	female	1
788	rsp	0	0	9	0	female	1
789	rsp	0	0	9	0	female	1
790	rsp	0	0	9	0	female	1
791	rsp	0	0	9	0	female	1
792	rsp	0	0	9	0	female	1
793	rsp	0	0	9	0	female	1
794	rsp	0	0	9	0	female	1
795	rsp	0	0	9	0	female	1
796	rsp	0	0	9	0	female	1
797	rsp	0	0	9	0	female	1
798	rsp	0	0	9	0	female	1
799	rsp	0	0	9	0	female	1
800	rsp	0	0	9	0	female	1
801	rsp	0	0	9	0	female	1
802	rsp	0	0	9	0	female	1
803	rsp	0	0	9	0	female	1
804	rsp	0	0	9	0	female	1
805	rsp	0	0	9	0	female	1
806	rsp	0	0	9	0	female	1
807	rsp	0	0	9	0	female	1
808	rsp	0	0	9	0	female	1
809	rsp	0	0	9	0	female	1
810	rsp	0	0	9	0	female	1
811	rsp	0	0	9	0	female	1
812	rsp	0	0	9	0	female	1
813	rsp	0	0	9	0	female	1
814	rsp	0	0	9	0	female	1
815	rsp	0	0	9	0	female	1
816	rsp	0	0	9	0	female	1
817	rsp	0	0	9	0	female	1
818	rsp	0	0	9	0	female	1
819	rsp	0	0	9	0	female	1
820	rsp	0	0	9	0	female	1
821	rsp	0	0	9	0	female	1
822	rsp	0	0	9	0	female	1
823	rsp	0	0	9	0	female	1
824	rsp	0	0	9	0	female	1
825	rsp	0	0	9	0	female	1
826	rsp	0	0	9	0	female	1
827	rsp	0	0	9	0	female	1
828	rsp	0	0	9	0	female	1
829	rsp	0	0	9	0	female	1
830	rsp	0	0	9	0	female	1
831	rsp	0	0	9	0	female	1
832	rsp	0	0	9	0	female	1
833	rsp	0	0	9	0	female	1
834	rsp	0	0	9	0	female	1
835	rsp	0	0	9	0	female	1
836	rsp	0	0	9	0	female	1
837	rsp	0	0	10	1	NA	NA
838	rsp	0	0	10	0	male	0
839	rsp	0	0	10	0	male	0
840	rsp	0	0	10	0	male	0
841	rsp	0	0	10	0	male	0
842	rsp	0	0	10	0	male	0
843	rsp	0	0	10	0	male	0
844	rsp	0	0	10	0	male	0
845	rsp	0	0	10	0	male	0
846	rsp	0	0	10	0	female	1
847	rsp	0	0	10	0	female	1
848	rsp	0	0	10	0	female	1
849	rsp	0	0	10	0	female	1
850	rsp	0	0	10	0	female	1
851	rsp	0	0	10	0	female	1
852	rsp	0	0	10	0	female	1
853	rsp	0	0	10	0	female	1
854	rsp	0	0	10	0	female	1
855	rsp	0	0	10	0	female	1
856	rsp	0	0	10	0	female	1
857	rsp	0	0	10	0	female	1
858	rsp	0	0	10	0	female	1
859	rsp	0	0	10	0	female	1
860	rsp	0	0	10	0	female	1
861	rsp	0	0	10	0	female	1
862	rsp	0	0	10	0	female	1
863	rsp	0	0	10	0	female	1
864	rsp	0	0	10	0	female	1
865	rsp	0	0	10	0	female	1
866	rsp	0	0	10	0	female	1
867	rsp	0	0	11	1	NA	NA
868	rsp	0	0	11	1	NA	NA
869	rsp	0	0	11	1	NA	NA
870	rsp	0	0	12	0	female	1
871	rsp	0	0	12	0	female	1
872	rsp	0	1	NA	NA	NA	NA
873	rsp	0	1	NA	NA	NA	NA
874	rsp	0	1	NA	NA	NA	NA
875	rsp	0	1	NA	NA	NA	NA
876	rsp	0	1	NA	NA	NA	NA
877	rsp	0	1	NA	NA	NA	NA
878	rsp	0	1	NA	NA	NA	NA
879	rsp	0	1	NA	NA	NA	NA
880	rsp	0	1	NA	NA	NA	NA
881	rsp	0	1	NA	NA	NA	NA
882	rsp	0	1	NA	NA	NA	NA
883	rsp	0	1	NA	NA	NA	NA
884	rsp	0	1	NA	NA	NA	NA
885	rsp	0	1	NA	NA	NA	NA
886	rsp	0	1	NA	NA	NA	NA
887	rsp	0	1	NA	NA	NA	NA
888	rsp	0	1	NA	NA	NA	NA
889	rsp	0	1	NA	NA	NA	NA
890	rsp	0	1	NA	NA	NA	NA
891	rsp	0	1	NA	NA	NA	NA
892	rsp	0	1	NA	NA	NA	NA
893	rsp	0	1	NA	NA	NA	NA
894	rsp	0	1	NA	NA	NA	NA
895	rsp	0	1	NA	NA	NA	NA
896	rsp	0	1	NA	NA	NA	NA
897	rsp	0	1	NA	NA	NA	NA
898	rsp	0	1	NA	NA	NA	NA
899	rsp	0	1	NA	NA	NA	NA
900	rsp	0	1	NA	NA	NA	NA
901	rsp	1	0	8	1	NA	NA
902	rsp	1	0	8	0	male	0
903	rsp	1	0	8	0	male	0
904	rsp	1	0	8	0	male	0
905	rsp	1	0	8	0	male	0
906	rsp	1	0	8	0	male	0
907	rsp	1	0	8	0	male	0
908	rsp	1	0	8	0	male	0
909	rsp	1	0	8	0	male	0
910	rsp	1	0	8	0	male	0
911	rsp	1	0	8	0	male	0
912	rsp	1	0	8	0	female	1
913	rsp	1	0	8	0	female	1
914	rsp	1	0	8	0	female	1
915	rsp	1	0	9	1	NA	NA
916	rsp	1	0	9	0	male	0
917	rsp	1	0	9	0	male	0
918	rsp	1	0	9	0	male	0
919	rsp	1	0	9	0	male	0
920	rsp	1	0	9	0	male	0
921	rsp	1	0	9	0	male	0
922	rsp	1	0	9	0	male	0
923	rsp	1	0	9	0	male	0
924	rsp	1	0	9	0	male	0
925	rsp	1	0	9	0	male	0
926	rsp	1	0	9	0	male	0
927	rsp	1	0	9	0	male	0
928	rsp	1	0	9	0	male	0
929	rsp	1	0	9	0	male	0
930	rsp	1	0	9	0	male	0
931	rsp	1	0	9	0	male	0
932	rsp	1	0	9	0	male	0
933	rsp	1	0	9	0	male	0
934	rsp	1	0	9	0	male	0
935	rsp	1	0	9	0	male	0
936	rsp	1	0	9	0	male	0
937	rsp	1	0	9	0	male	0
938	rsp	1	0	9	0	male	0
939	rsp	1	0	9	0	male	0
940	rsp	1	0	9	0	male	0
941	rsp	1	0	9	0	male	0
942	rsp	1	0	9	0	male	0
943	rsp	1	0	9	0	male	0
944	rsp	1	0	9	0	male	0
945	rsp	1	0	9	0	male	0
946	rsp	1	0	9	0	male	0
947	rsp	1	0	9	0	male	0
948	rsp	1	0	9	0	male	0
949	rsp	1	0	9	0	male	0
950	rsp	1	0	9	0	male	0
951	rsp	1	0	9	0	male	0
952	rsp	1	0	9	0	male	0
953	rsp	1	0	9	0	male	0
954	rsp	1	0	9	0	male	0
955	rsp	1	0	9	0	male	0
956	rsp	1	0	9	0	male	0
957	rsp	1	0	9	0	male	0
958	rsp	1	0	9	0	male	0
959	rsp	1	0	9	0	male	0
960	rsp	1	0	9	0	male	0
961	rsp	1	0	9	0	male	0
962	rsp	1	0	9	0	male	0
963	rsp	1	0	9	0	male	0
964	rsp	1	0	9	0	male	0
965	rsp	1	0	9	0	male	0
966	rsp	1	0	9	0	male	0
967	rsp	1	0	9	0	male	0
968	rsp	1	0	9	0	male	0
969	rsp	1	0	9	0	male	0
970	rsp	1	0	9	0	male	0
971	rsp	1	0	9	0	male	0
972	rsp	1	0	9	0	male	0
973	rsp	1	0	9	0	male	0
974	rsp	1	0	9	0	male	0
975	rsp	1	0	9	0	male	0
976	rsp	1	0	9	0	male	0
977	rsp	1	0	9	0	male	0
978	rsp	1	0	9	0	male	0
979	rsp	1	0	9	0	male	0
980	rsp	1	0	9	0	male	0
981	rsp	1	0	9	0	male	0
982	rsp	1	0	9	0	male	0
983	rsp	1	0	9	0	male	0
984	rsp	1	0	9	0	male	0
985	rsp	1	0	9	0	male	0
986	rsp	1	0	9	0	male	0
987	rsp	1	0	9	0	female	1
988	rsp	1	0	9	0	female	1
989	rsp	1	0	9	0	female	1
990	rsp	1	0	9	0	female	1
991	rsp	1	0	9	0	female	1
992	rsp	1	0	9	0	female	1
993	rsp	1	0	9	0	female	1
994	rsp	1	0	9	0	female	1
995	rsp	1	0	9	0	female	1
996	rsp	1	0	9	0	female	1
997	rsp	1	0	9	0	female	1
998	rsp	1	0	9	0	female	1
999	rsp	1	0	9	0	female	1
1000	rsp	1	0	9	0	female	1
1001	rsp	1	0	9	0	female	1
1002	rsp	1	0	9	0	female	1
1003	rsp	1	0	9	0	female	1
1004	rsp	1	0	9	0	female	1
1005	rsp	1	0	9	0	female	1
1006	rsp	1	0	9	0	female	1
1007	rsp	1	0	9	0	female	1
1008	rsp	1	0	9	0	female	1
1009	rsp	1	0	9	0	female	1
1010	rsp	1	0	9	0	female	1
1011	rsp	1	0	9	0	female	1
1012	rsp	1	0	9	0	female	1
1013	rsp	1	0	9	0	female	1
1014	rsp	1	0	9	0	female	1
1015	rsp	1	0	9	0	female	1
1016	rsp	1	0	9	0	female	1
1017	rsp	1	0	9	0	female	1
1018	rsp	1	0	9	0	female	1
1019	rsp	1	0	9	0	female	1
1020	rsp	1	0	9	0	female	1
1021	rsp	1	0	9	0	female	1
1022	rsp	1	0	9	0	female	1
1023	rsp	1	0	9	0	female	1
1024	rsp	1	0	9	0	female	1
1025	rsp	1	0	9	0	female	1
1026	rsp	1	0	9	0	female	1
1027	rsp	1	0	9	0	female	1
1028	rsp	1	0	9	0	female	1
1029	rsp	1	0	9	0	female	1
1030	rsp	1	0	9	0	female	1
1031	rsp	1	0	9	0	female	1
1032	rsp	1	0	9	0	female	1
1033	rsp	1	0	9	0	female	1
1034	rsp	1	0	9	0	female	1
1035	rsp	1	0	9	0	female	1
1036	rsp	1	0	9	0	female	1
1037	rsp	1	0	10	1	NA	NA
1038	rsp	1	0	10	1	NA	NA
1039	rsp	1	0	10	1	NA	NA
1040	rsp	1	0	10	0	male	0
1041	rsp	1	0	10	0	male	0
1042	rsp	1	0	10	0	male	0
1043	rsp	1	0	10	0	male	0
1044	rsp	1	0	10	0	male	0
1045	rsp	1	0	10	0	male	0
1046	rsp	1	0	10	0	male	0
1047	rsp	1	0	10	0	male	0
1048	rsp	1	0	10	0	male	0
1049	rsp	1	0	10	0	male	0
1050	rsp	1	0	10	0	male	0
1051	rsp	1	0	10	0	male	0
1052	rsp	1	0	10	0	male	0
1053	rsp	1	0	10	0	male	0
1054	rsp	1	0	10	0	male	0
1055	rsp	1	0	10	0	male	0
1056	rsp	1	0	10	0	male	0
1057	rsp	1	0	10	0	male	0
1058	rsp	1	0	10	0	male	0
1059	rsp	1	0	10	0	male	0
1060	rsp	1	0	10	0	male	0
1061	rsp	1	0	10	0	male	0
1062	rsp	1	0	10	0	male	0
1063	rsp	1	0	10	0	male	0
1064	rsp	1	0	10	0	male	0
1065	rsp	1	0	10	0	male	0
1066	rsp	1	0	10	0	male	0
1067	rsp	1	0	10	0	male	0
1068	rsp	1	0	10	0	male	0
1069	rsp	1	0	10	0	male	0
1070	rsp	1	0	10	0	male	0
1071	rsp	1	0	10	0	male	0
1072	rsp	1	0	10	0	male	0
1073	rsp	1	0	10	0	male	0
1074	rsp	1	0	10	0	male	0
1075	rsp	1	0	10	0	male	0
1076	rsp	1	0	10	0	female	1
1077	rsp	1	0	10	0	female	1
1078	rsp	1	0	10	0	female	1
1079	rsp	1	0	10	0	female	1
1080	rsp	1	0	10	0	female	1
1081	rsp	1	0	10	0	female	1
1082	rsp	1	0	10	0	female	1
1083	rsp	1	0	10	0	female	1
1084	rsp	1	0	10	0	female	1
1085	rsp	1	0	10	0	female	1
1086	rsp	1	0	10	0	female	1
1087	rsp	1	0	10	0	female	1
1088	rsp	1	0	10	0	female	1
1089	rsp	1	0	10	0	female	1
1090	rsp	1	0	10	0	female	1
1091	rsp	1	0	10	0	female	1
1092	rsp	1	0	10	0	female	1
1093	rsp	1	0	10	0	female	1
1094	rsp	1	0	10	0	female	1
1095	rsp	1	0	10	0	female	1
1096	rsp	1	0	10	0	female	1
1097	rsp	1	0	10	0	female	1
1098	rsp	1	0	10	0	female	1
1099	rsp	1	0	10	0	female	1
1100	rsp	1	0	10	0	female	1
1101	rsp	1	0	10	0	female	1
1102	rsp	1	0	10	0	female	1
1103	rsp	1	0	10	0	female	1
1104	rsp	1	0	10	0	female	1
1105	rsp	1	0	10	0	female	1
1106	rsp	1	0	10	0	female	1
1107	rsp	1	0	10	0	female	1
1108	rsp	1	0	10	0	female	1
1109	rsp	1	0	10	0	female	1
1110	rsp	1	0	10	0	female	1
1111	rsp	1	0	10	0	female	1
1112	rsp	1	0	10	0	female	1
1113	rsp	1	0	10	0	female	1
1114	rsp	1	0	10	0	female	1
1115	rsp	1	0	10	0	female	1
1116	rsp	1	0	10	0	female	1
1117	rsp	1	0	10	0	female	1
1118	rsp	1	0	10	0	female	1
1119	rsp	1	0	10	0	female	1
1120	rsp	1	0	10	0	female	1
1121	rsp	1	0	10	0	female	1
1122	rsp	1	0	10	0	female	1
1123	rsp	1	0	10	0	female	1
1124	rsp	1	0	11	1	NA	NA
1125	rsp	1	0	11	0	male	0
1126	rsp	1	0	11	0	male	0
1127	rsp	1	0	11	0	female	1
1128	rsp	1	0	11	0	female	1
1129	rsp	1	0	11	0	female	1
1130	rsp	1	0	11	0	female	1
1131	rsp	1	0	11	0	female	1
1132	rsp	1	0	11	0	female	1
1133	rsp	1	0	11	0	female	1
1134	rsp	1	0	11	0	female	1
1135	rsp	1	0	11	0	female	1
1136	rsp	1	0	11	0	female	1
1137	rsp	1	0	11	0	female	1
1138	rsp	1	0	11	0	female	1
1139	rsp	1	0	11	0	female	1
1140	rsp	1	0	11	0	female	1
1141	rsp	1	0	11	0	female	1
1142	rsp	1	0	11	0	female	1
1143	rsp	1	0	12	1	NA	NA
1144	rsp	1	0	12	1	NA	NA
1145	rsp	1	0	12	1	NA	NA
1146	rsp	1	0	12	0	male	0
1147	rsp	1	1	NA	NA	NA	NA
1148	rsp	1	1	NA	NA	NA	NA
1149	rsp	1	1	NA	NA	NA	NA
1150	rsp	1	1	NA	NA	NA	NA
1151	rsp	1	1	NA	NA	NA	NA
1152	rsp	1	1	NA	NA	NA	NA
1153	rsp	1	1	NA	NA	NA	NA
1154	rsp	1	1	NA	NA	NA	NA
1155	rsp	1	1	NA	NA	NA	NA
1156	rsp	1	1	NA	NA	NA	NA
1157	rsp	1	1	NA	NA	NA	NA
1158	rsp	1	1	NA	NA	NA	NA
1159	rsp	1	1	NA	NA	NA	NA
1160	rsp	1	1	NA	NA	NA	NA
1161	rsp	1	1	NA	NA	NA	NA
1162	rsp	1	1	NA	NA	NA	NA
1163	rsp	1	1	NA	NA	NA	NA
1164	rsp	1	1	NA	NA	NA	NA
1165	rsp	1	1	NA	NA	NA	NA
1166	rsp	1	1	NA	NA	NA	NA
1167	rsp	1	1	NA	NA	NA	NA
1168	rsp	1	1	NA	NA	NA	NA
1169	rsp	1	1	NA	NA	NA	NA
1170	rsp	1	1	NA	NA	NA	NA
1171	rsp	1	1	NA	NA	NA	NA
1172	rsp	1	1	NA	NA	NA	NA
1173	rsp	1	1	NA	NA	NA	NA
1174	rsp	1	1	NA	NA	NA	NA
1175	rsp	1	1	NA	NA	NA	NA
1176	rsp	1	1	NA	NA	NA	NA
1177	rsp	1	1	NA	NA	NA	NA
1178	rsp	1	1	NA	NA	NA	NA
1179	rsp	1	1	NA	NA	NA	NA
1180	rsp	1	1	NA	NA	NA	NA
1181	rsp	1	1	NA	NA	NA	NA
1182	rsp	1	1	NA	NA	NA	NA
1183	rsp	1	1	NA	NA	NA	NA
1184	rsp	1	1	NA	NA	NA	NA
1185	rsp	1	1	NA	NA	NA	NA
1186	rsp	1	1	NA	NA	NA	NA
1187	rsp	1	1	NA	NA	NA	NA
1188	rsp	1	1	NA	NA	NA	NA
1189	rsp	1	1	NA	NA	NA	NA
1190	rsp	1	1	NA	NA	NA	NA
1191	rsp	1	1	NA	NA	NA	NA
1192	rsp	1	1	NA	NA	NA	NA
1193	rsp	1	1	NA	NA	NA	NA
1194	rsp	1	1	NA	NA	NA	NA
1195	rsp	1	1	NA	NA	NA	NA
1196	rsp	1	1	NA	NA	NA	NA
1197	rsp	1	1	NA	NA	NA	NA
1198	rsp	1	1	NA	NA	NA	NA
1199	rsp	1	1	NA	NA	NA	NA
1200	rsp	1	1	NA	NA	NA	NA
