# Supplementary material for: Sublethal insecticide exposure of larvae affects the blood-feeding behaviour of adult mosquitoes
Source: Parasit Vectors. 2025 May 24;18:189. doi: 10.1186/s13071-025-06815-x (PMC12103745; doi:10.1186/s13071-025-06815-x)
Supplement: Supplementary file 2 — Supplementary material 2. [file 13071_2025_6815_MOESM2_ESM.xlsx]

## Sheet: Feuil1
id	strain	exposure	batch	eggs_no_p	eggs_p	total_eggs	p_no_p	p_p	choosing_p	p_two	dead_before	dead_during	p_none	comments
1	kisumu	0	1	0	110	110	0	1	1	0	0	0	0	NA
2	kisumu	0	1	0	90	90	0	1	1	0	0	0	0	NA
3	kisumu	0	1	0	82	82	0	1	1	0	0	0	0	NA
4	kisumu	0	1	50	58	108	0.462963	0.537037	1	1	0	0	0	NA
5	kisumu	0	1	102	0	102	1	0	0	0	0	0	0	NA
6	kisumu	0	1	56	88	144	0.388889	0.611111	1	1	0	0	0	NA
7	kisumu	0	1	113	0	113	1	0	0	0	0	0	0	NA
8	kisumu	0	1	56	58	114	0.491228	0.508772	1	1	0	0	0	NA
9	kisumu	0	1	12	94	106	0.113208	0.886792	1	1	0	0	0	NA
10	kisumu	0	1	119	0	119	1	0	0	0	0	0	0	NA
11	kisumu	0	1	0	0	0	0	0	0	0	0	0	1	NA
12	kisumu	0	1	38	0	38	1	0	0	0	0	0	0	NA
13	kisumu	0	1	0	109	109	0	1	1	0	0	0	0	NA
14	kisumu	0	1	37	55	92	0.402174	0.597826	1	1	0	0	0	NA
15	kisumu	0	1	0	83	83	0	1	1	0	0	0	0	NA
16	kisumu	0	1	0	92	92	0	1	1	0	0	0	0	NA
17	kisumu	0	1	26	100	126	0.206349	0.793651	1	1	0	0	0	NA
18	kisumu	0	1	49	44	93	0.526882	0.473118	0	1	0	0	0	NA
19	kisumu	0	1	110	0	110	1	0	0	0	0	0	0	NA
20	kisumu	0	1	0	0	0	0	0	0	0	0	0	1	NA
21	kisumu	0	1	12	47	59	0.20339	0.79661	1	1	0	0	0	NA
22	kisumu	0	1	46	60	106	0.433962	0.566038	1	1	0	0	0	NA
23	kisumu	0	1	0	99	99	0	1	1	0	0	0	0	NA
24	kisumu	0	1	0	0	0	0	0	0	0	0	0	1	NA
25	kisumu	0	1	122	0	122	1	0	0	0	0	0	0	NA
26	kisumu	0	1	18	87	105	0.171429	0.828571	1	1	0	0	0	NA
27	kisumu	0	1	0	64	64	0	1	1	0	0	0	0	NA
28	kisumu	0	1	6	99	105	0.0571429	0.942857	1	1	0	0	0	NA
29	kisumu	0	1	123	0	123	1	0	0	0	0	0	0	NA
30	kisumu	0	1	0	0	0	0	0	0	0	0	0	1	NA
31	kisumu	1	1	69	22	91	0.758242	0.241758	0	1	0	0	0	NA
32	kisumu	1	1	44	22	66	0.666667	0.333333	0	1	0	0	0	NA
33	kisumu	1	1	47	78	125	0.376	0.624	1	1	0	0	0	NA
34	kisumu	1	1	1	64	65	0.0153846	0.984615	1	1	0	0	0	NA
35	kisumu	1	1	13	119	132	0.0984848	0.901515	1	1	0	0	0	NA
36	kisumu	1	1	9	44	53	0.169811	0.830189	1	1	0	0	0	NA
37	kisumu	1	1	0	102	102	0	1	1	0	0	0	0	NA
38	kisumu	1	1	0	101	101	0	1	1	0	0	0	0	NA
39	kisumu	1	1	0	0	0	0	0	0	0	0	0	1	NA
40	kisumu	1	1	80	0	80	1	0	0	0	0	0	0	NA
41	kisumu	1	1	15	92	107	0.140187	0.859813	1	1	0	0	0	NA
42	kisumu	1	1	68	0	68	1	0	0	0	0	0	0	NA
43	kisumu	1	1	0	105	105	0	1	1	0	0	0	0	NA
44	kisumu	1	1	9	95	104	0.0865385	0.913462	1	1	0	0	0	NA
45	kisumu	1	1	27	26	53	0.509434	0.490566	0	1	0	0	0	NA
46	kisumu	1	1	11	57	68	0.161765	0.838235	1	1	0	0	0	NA
47	kisumu	1	1	3	98	101	0.029703	0.970297	1	1	0	0	0	NA
48	kisumu	1	1	20	71	91	0.21978	0.78022	1	1	0	0	0	NA
49	kisumu	1	1	84	31	115	0.730435	0.269565	0	1	0	0	0	NA
50	kisumu	1	1	71	24	95	0.747368	0.252632	0	1	0	0	0	NA
51	kisumu	1	1	0	95	95	0	1	1	0	0	0	0	NA
52	kisumu	1	1	10	44	54	0.185185	0.814815	1	1	0	0	0	NA
53	kisumu	1	1	0	60	60	0	1	1	0	0	0	0	NA
54	kisumu	1	1	10	25	35	0.285714	0.714286	1	1	0	0	0	NA
55	kisumu	1	1	0	0	0	0	0	0	0	0	0	1	NA
56	kisumu	1	1	0	96	96	0	1	1	0	0	0	0	NA
57	kisumu	1	1	0	0	0	0	0	0	0	0	0	1	NA
58	kisumu	1	1	0	0	0	0	0	0	0	0	0	1	NA
59	kisumu	1	1	12	52	64	0.1875	0.8125	1	1	0	0	0	NA
60	kisumu	1	1	52	47	99	0.525253	0.474747	0	1	0	0	0	NA
61	kisumu	0	2	0	95	95	0	1	1	0	0	0	0	NA
62	kisumu	0	2	1	111	112	0.00892857	0.991071	1	1	0	0	0	NA
63	kisumu	0	2	86	7	93	0.924731	0.0752688	0	1	0	0	0	NA
64	kisumu	0	2	0	98	98	0	1	1	0	0	0	0	NA
65	kisumu	0	2	91	0	91	1	0	0	0	0	0	0	NA
66	kisumu	0	2	88	0	88	1	0	0	0	0	0	0	NA
67	kisumu	0	2	0	103	103	0	1	1	0	0	0	0	NA
68	kisumu	0	2	0	52	52	0	1	1	0	0	0	0	NA
69	kisumu	0	2	1	54	55	0.0181818	0.981818	1	1	0	0	0	NA
70	kisumu	0	2	62	0	62	1	0	0	0	0	0	0	NA
71	kisumu	0	2	76	8	84	0.904762	0.0952381	0	1	0	0	0	NA
72	kisumu	0	2	66	0	66	1	0	0	0	0	0	0	NA
73	kisumu	0	2	0	96	96	0	1	1	0	0	0	0	NA
74	kisumu	0	2	0	36	36	0	1	1	0	0	0	0	NA
75	kisumu	0	2	93	24	117	0.794872	0.205128	0	1	0	0	0	NA
76	kisumu	0	2	32	71	103	0.31068	0.68932	1	1	0	0	0	NA
77	kisumu	0	2	75	7	82	0.914634	0.0853659	0	1	0	0	0	NA
78	kisumu	0	2	0	85	85	0	1	1	0	0	0	0	NA
79	kisumu	0	2	5	66	71	0.0704225	0.929577	1	1	0	0	0	NA
80	kisumu	0	2	129	0	129	1	0	0	0	0	0	0	NA
81	kisumu	0	2	0	58	58	0	1	1	0	0	0	0	NA
82	kisumu	0	2	42	16	58	0.724138	0.275862	0	1	0	0	0	NA
83	kisumu	0	2	0	120	120	0	1	1	0	0	0	0	NA
84	kisumu	0	2	0	54	54	0	1	1	0	0	0	0	NA
85	kisumu	0	2	98	0	98	1	0	0	0	0	0	0	NA
86	kisumu	0	2	0	56	56	0	1	1	0	0	0	0	NA
87	kisumu	0	2	52	55	107	0.485981	0.514019	1	1	0	0	0	NA
88	kisumu	0	2	0	56	56	0	1	1	0	0	0	0	NA
89	kisumu	0	2	0	73	73	0	1	1	0	0	0	0	NA
90	kisumu	0	2	0	43	43	0	1	1	0	0	0	0	NA
91	kisumu	1	2	0	48	48	0	1	1	0	0	0	0	NA
92	kisumu	1	2	5	158	163	0.0306748	0.969325	1	1	0	0	0	NA
93	kisumu	1	2	0	0	0	0	0	0	0	0	0	1	NA
94	kisumu	1	2	50	1	51	0.980392	0.0196078	0	1	0	0	0	NA
95	kisumu	1	2	2	4	6	0.333333	0.666667	1	1	0	0	0	NA
96	kisumu	1	2	4	77	81	0.0493827	0.950617	1	1	0	0	0	NA
97	kisumu	1	2	12	38	50	0.24	0.76	1	1	0	0	0	NA
98	kisumu	1	2	29	3	32	0.90625	0.09375	0	1	0	0	0	NA
99	kisumu	1	2	9	103	112	0.0803571	0.919643	1	1	0	0	0	NA
100	kisumu	1	2	0	32	32	0	1	1	0	0	0	0	NA
101	kisumu	1	2	2	1	3	0.666667	0.333333	0	1	0	0	0	NA
102	kisumu	1	2	6	113	119	0.0504202	0.94958	1	1	0	0	0	NA
103	kisumu	1	2	5	22	27	0.185185	0.814815	1	1	0	0	0	NA
104	kisumu	1	2	4	36	40	0.1	0.9	1	1	0	0	0	NA
105	kisumu	1	2	0	39	39	0	1	1	0	0	0	0	NA
106	kisumu	1	2	41	0	41	1	0	0	0	0	0	0	NA
107	kisumu	1	2	39	9	48	0.8125	0.1875	0	1	0	0	0	NA
108	kisumu	1	2	0	35	35	0	1	1	0	0	0	0	NA
109	kisumu	1	2	26	13	39	0.666667	0.333333	0	1	0	0	0	NA
110	kisumu	1	2	41	0	41	1	0	0	0	0	0	0	NA
111	kisumu	1	2	35	28	63	0.555556	0.444444	0	1	0	0	0	NA
112	kisumu	1	2	6	41	47	0.12766	0.87234	1	1	0	0	0	NA
113	kisumu	1	2	0	114	114	0	1	1	0	0	0	0	NA
114	kisumu	1	2	0	139	139	0	1	1	0	0	0	0	NA
115	kisumu	1	2	0	44	44	0	1	1	0	0	0	0	NA
116	kisumu	1	2	129	13	142	0.908451	0.0915493	0	1	0	0	0	NA
117	kisumu	1	2	0	0	0	0	0	0	0	0	0	1	NA
118	kisumu	1	2	0	0	0	0	0	0	0	0	0	1	NA
121	kisumu	0	3	103	0	103	1	0	0	0	0	0	0	NA
122	kisumu	0	3	0	97	97	0	1	1	0	0	0	0	NA
123	kisumu	0	3	70	0	70	1	0	0	0	0	0	0	NA
124	kisumu	0	3	0	0	0	0	0	0	0	0	0	1	NA
125	kisumu	0	3	0	0	0	0	0	0	0	0	0	1	NA
126	kisumu	0	3	7	85	92	0.076087	0.923913	1	1	0	0	0	NA
127	kisumu	0	3	0	80	80	0	1	1	0	0	0	0	NA
128	kisumu	0	3	51	55	106	0.481132	0.518868	1	1	0	0	0	NA
129	kisumu	0	3	0	126	126	0	1	1	0	0	0	0	NA
130	kisumu	0	3	0	110	110	0	1	1	0	0	0	0	NA
131	kisumu	0	3	1	93	94	0.0106383	0.989362	1	1	0	0	0	NA
132	kisumu	0	3	98	0	98	1	0	0	0	0	0	0	NA
133	kisumu	0	3	71	18	89	0.797753	0.202247	0	1	0	0	0	NA
134	kisumu	0	3	100	0	100	1	0	0	0	0	0	0	NA
135	kisumu	0	3	140	0	140	1	0	0	0	0	0	0	NA
136	kisumu	0	3	0	120	120	0	1	1	0	0	0	0	NA
137	kisumu	0	3	45	75	120	0.375	0.625	1	1	0	0	0	NA
138	kisumu	0	3	106	0	106	1	0	0	0	0	0	0	NA
139	kisumu	0	3	0	130	130	0	1	1	0	0	0	0	NA
140	kisumu	0	3	0	108	108	0	1	1	0	0	0	0	NA
141	kisumu	0	3	0	115	115	0	1	1	0	0	0	0	NA
142	kisumu	0	3	80	0	80	1	0	0	0	0	0	0	NA
143	kisumu	0	3	90	0	90	1	0	0	0	0	0	0	NA
144	kisumu	0	3	0	114	114	0	1	1	0	0	0	0	NA
145	kisumu	0	3	60	70	130	0.461538	0.538462	1	1	0	0	0	NA
146	kisumu	0	3	53	48	101	0.524752	0.475248	0	1	0	0	0	NA
147	kisumu	0	3	0	0	0	0	0	0	0	0	0	1	NA
148	kisumu	0	3	0	8	8	0	1	1	0	0	0	0	NA
149	kisumu	0	3	71	0	71	1	0	0	0	0	0	0	NA
150	kisumu	0	3	56	14	70	0.8	0.2	0	1	0	0	0	NA
151	kisumu	1	3	0	92	92	0	1	1	0	0	0	0	NA
152	kisumu	1	3	110	0	110	1	0	0	0	0	0	0	NA
153	kisumu	1	3	0	72	72	0	1	1	0	0	0	0	NA
154	kisumu	1	3	94	16	110	0.854545	0.145455	0	1	0	0	0	NA
155	kisumu	1	3	0	0	0	0	0	0	0	0	0	1	NA
156	kisumu	1	3	116	11	127	0.913386	0.0866142	0	1	0	0	0	NA
157	kisumu	1	3	0	88	88	0	1	1	0	0	0	0	NA
158	kisumu	1	3	104	0	104	1	0	0	0	0	0	0	NA
159	kisumu	1	3	156	0	156	1	0	0	0	0	0	0	NA
160	kisumu	1	3	0	101	101	0	1	1	0	0	0	0	NA
161	kisumu	1	3	28	85	113	0.247788	0.752212	1	1	0	0	0	NA
162	kisumu	1	3	0	0	0	0	0	0	0	0	0	1	NA
163	kisumu	1	3	45	69	114	0.394737	0.605263	1	1	0	0	0	NA
164	kisumu	1	3	114	0	114	1	0	0	0	0	0	0	NA
165	kisumu	1	3	0	70	70	0	1	1	0	0	0	0	NA
166	kisumu	1	3	0	0	0	0	0	0	0	0	0	1	NA
167	kisumu	1	3	0	75	75	0	1	1	0	0	0	0	NA
168	kisumu	1	3	22	39	61	0.360656	0.639344	1	1	0	0	0	NA
169	kisumu	1	3	0	106	106	0	1	1	0	0	0	0	NA
170	kisumu	1	3	1	120	121	0.00826446	0.991736	1	1	0	0	0	NA
171	kisumu	1	3	100	59	159	0.628931	0.371069	0	1	0	0	0	NA
172	kisumu	1	3	73	1	74	0.986486	0.0135135	0	1	0	0	0	NA
173	kisumu	1	3	27	65	92	0.293478	0.706522	1	1	0	0	0	NA
174	kisumu	1	3	137	0	137	1	0	0	0	0	0	0	NA
175	kisumu	1	3	119	0	119	1	0	0	0	0	0	0	NA
176	kisumu	1	3	116	0	116	1	0	0	0	0	0	0	NA
177	kisumu	1	3	0	116	116	0	1	1	0	0	0	0	NA
178	kisumu	1	3	116	0	116	1	0	0	0	0	0	0	NA
179	kisumu	1	3	30	2	32	0.9375	0.0625	0	1	0	0	0	NA
180	kisumu	1	3	47	7	54	0.87037	0.12963	0	1	0	0	0	NA
181	rsp	0	1	0	1	1	0	1	1	0	0	0	0	NA
182	rsp	0	1	62	21	83	0.746988	0.253012	0	1	0	0	0	NA
183	rsp	0	1	20	28	48	0.416667	0.583333	1	1	0	0	0	NA
184	rsp	0	1	58	0	58	1	0	0	0	0	0	0	NA
185	rsp	0	1	38	32	70	0.542857	0.457143	0	1	0	0	0	NA
186	rsp	0	1	5	64	69	0.0724638	0.927536	1	1	0	0	0	NA
187	rsp	0	1	0	96	96	0	1	1	0	0	0	0	NA
188	rsp	0	1	0	0	0	0	0	0	0	0	0	1	NA
189	rsp	0	1	59	0	59	1	0	0	0	0	0	0	NA
190	rsp	0	1	0	0	0	0	0	0	0	0	0	1	NA
191	rsp	0	1	39	0	39	1	0	0	0	0	0	0	NA
192	rsp	0	1	0	0	0	0	0	0	0	0	0	1	NA
193	rsp	0	1	17	34	51	0.333333	0.666667	1	1	0	0	0	NA
194	rsp	0	1	22	1	23	0.956522	0.0434783	0	1	0	0	0	NA
195	rsp	0	1	21	27	48	0.4375	0.5625	1	1	0	0	0	NA
196	rsp	0	1	0	0	0	0	0	0	0	0	0	1	NA
197	rsp	0	1	65	0	65	1	0	0	0	0	0	0	NA
198	rsp	0	1	51	4	55	0.927273	0.0727273	0	1	0	0	0	NA
199	rsp	0	1	29	0	29	1	0	0	0	0	0	0	NA
200	rsp	0	1	20	27	47	0.425532	0.574468	1	1	0	0	0	NA
201	rsp	0	1	72	16	88	0.818182	0.181818	0	1	0	0	0	NA
202	rsp	0	1	23	0	23	1	0	0	0	0	0	0	NA
203	rsp	0	1	58	13	71	0.816901	0.183099	0	1	0	0	0	NA
204	rsp	0	1	0	0	0	0	0	0	0	0	0	1	NA
205	rsp	0	1	0	0	0	0	0	0	0	0	0	1	NA
206	rsp	0	1	65	0	65	1	0	0	0	0	0	0	NA
207	rsp	0	1	0	96	96	0	1	1	0	0	0	0	NA
208	rsp	0	1	16	0	16	1	0	0	0	0	0	0	NA
209	rsp	0	1	27	17	44	0.613636	0.386364	0	1	0	0	0	NA
210	rsp	0	1	1	0	1	1	0	0	0	0	0	0	NA
211	rsp	1	1	0	0	0	0	0	0	0	0	0	1	NA
212	rsp	1	1	0	0	0	0	0	0	0	0	0	1	NA
213	rsp	1	1	42	46	88	0.477273	0.522727	1	1	0	0	0	NA
214	rsp	1	1	80	0	80	1	0	0	0	0	0	0	NA
215	rsp	1	1	0	0	0	0	0	0	0	0	0	1	NA
216	rsp	1	1	0	0	0	0	0	0	0	0	0	1	NA
217	rsp	1	1	63	0	63	1	0	0	0	0	0	0	NA
218	rsp	1	1	0	0	0	0	0	0	0	0	0	1	NA
219	rsp	1	1	34	0	34	1	0	0	0	0	0	0	NA
220	rsp	1	1	12	76	88	0.136364	0.863636	1	1	0	0	0	NA
221	rsp	1	1	0	83	83	0	1	1	0	0	0	0	NA
222	rsp	1	1	0	46	46	0	1	1	0	0	0	0	NA
223	rsp	1	1	0	68	68	0	1	1	0	0	0	0	NA
224	rsp	1	1	23	54	77	0.298701	0.701299	1	1	0	0	0	NA
225	rsp	1	1	0	0	0	0	0	0	0	0	0	1	NA
226	rsp	1	1	9	125	134	0.0671642	0.932836	1	1	0	0	0	NA
227	rsp	1	1	0	0	0	0	0	0	0	0	0	1	NA
228	rsp	1	1	0	58	58	0	1	1	0	0	0	0	NA
229	rsp	1	1	2	11	13	0.153846	0.846154	1	1	0	0	0	NA
230	rsp	1	1	25	52	77	0.324675	0.675325	1	1	0	0	0	NA
231	rsp	1	1	18	45	63	0.285714	0.714286	1	1	0	0	0	NA
232	rsp	1	1	0	0	0	0	0	0	0	0	0	1	NA
233	rsp	1	1	0	0	0	0	0	0	0	0	0	1	NA
234	rsp	1	1	0	0	0	0	0	0	0	0	0	1	NA
235	rsp	1	1	0	1	1	0	1	1	0	0	0	0	NA
236	rsp	1	1	19	2	21	0.904762	0.0952381	0	1	0	0	0	NA
237	rsp	1	1	21	15	36	0.583333	0.416667	0	1	0	0	0	NA
238	rsp	1	1	68	23	91	0.747253	0.252747	0	1	0	0	0	NA
239	rsp	1	1	60	0	60	1	0	0	0	0	0	0	NA
240	rsp	1	1	0	83	83	0	1	1	0	0	0	0	NA
241	rsp	0	2	52	0	52	1	0	0	0	0	0	0	NA
242	rsp	0	2	51	0	51	1	0	0	0	0	0	0	NA
243	rsp	0	2	36	49	85	0.423529	0.576471	1	1	0	0	0	NA
244	rsp	0	2	12	65	77	0.155844	0.844156	1	1	0	0	0	NA
245	rsp	0	2	0	0	0	0	0	0	0	0	0	1	NA
246	rsp	0	2	68	0	68	1	0	0	0	0	0	0	NA
247	rsp	0	2	0	81	81	0	1	1	0	0	0	0	NA
248	rsp	0	2	91	0	91	1	0	0	0	0	0	0	NA
249	rsp	0	2	0	60	60	0	1	1	0	0	0	0	NA
250	rsp	0	2	0	0	0	0	0	0	0	0	0	1	NA
251	rsp	0	2	63	0	63	1	0	0	0	0	0	0	NA
252	rsp	0	2	93	0	93	1	0	0	0	0	0	0	NA
253	rsp	0	2	0	50	50	0	1	1	0	0	0	0	NA
254	rsp	0	2	0	65	65	0	1	1	0	0	0	0	NA
255	rsp	0	2	0	0	0	0	0	0	0	0	0	1	NA
256	rsp	0	2	1	104	105	0.00952381	0.990476	1	1	0	0	0	NA
257	rsp	0	2	69	1	70	0.985714	0.0142857	0	1	0	0	0	NA
258	rsp	0	2	0	0	0	0	0	0	0	0	0	1	NA
259	rsp	0	2	57	39	96	0.59375	0.40625	0	1	0	0	0	NA
260	rsp	0	2	66	20	86	0.767442	0.232558	0	1	0	0	0	NA
261	rsp	0	2	53	47	100	0.53	0.47	0	1	0	0	0	NA
262	rsp	0	2	6	17	23	0.26087	0.73913	1	1	0	0	0	NA
263	rsp	0	2	0	50	50	0	1	1	0	0	0	0	NA
264	rsp	0	2	0	1	1	0	1	1	0	0	0	0	NA
265	rsp	0	2	60	0	60	1	0	0	0	0	0	0	NA
266	rsp	0	2	0	0	0	0	0	0	0	0	0	1	NA
267	rsp	0	2	0	51	51	0	1	1	0	0	0	0	NA
268	rsp	0	2	40	0	40	1	0	0	0	0	0	0	NA
269	rsp	0	2	0	0	0	0	0	0	0	0	0	1	NA
270	rsp	0	2	0	69	69	0	1	1	0	0	0	0	NA
271	rsp	1	2	0	0	0	0	0	0	0	0	0	1	NA
272	rsp	1	2	0	0	0	0	0	0	0	0	0	1	NA
273	rsp	1	2	0	0	0	0	0	0	0	1	0	1	dead
274	rsp	1	2	61	0	61	1	0	0	0	0	0	0	NA
275	rsp	1	2	0	0	0	0	0	0	0	0	0	1	NA
276	rsp	1	2	5	1	6	0.833333	0.166667	0	1	0	0	0	NA
277	rsp	1	2	81	0	81	1	0	0	0	0	0	0	NA
278	rsp	1	2	0	78	78	0	1	1	0	0	0	0	NA
279	rsp	1	2	0	1	1	0	1	1	0	0	1	0	dead
280	rsp	1	2	0	17	17	0	1	1	0	0	0	0	NA
281	rsp	1	2	48	50	98	0.489796	0.510204	1	1	0	0	0	NA
282	rsp	1	2	35	38	73	0.479452	0.520548	1	1	0	0	0	NA
283	rsp	1	2	0	81	81	0	1	1	0	0	0	0	NA
284	rsp	1	2	73	39	112	0.651786	0.348214	0	1	0	0	0	NA
285	rsp	1	2	31	31	62	0.5	0.5	0	1	0	0	0	NA
286	rsp	1	2	40	24	64	0.625	0.375	0	1	0	0	0	NA
287	rsp	1	2	17	0	17	1	0	0	0	0	0	0	NA
288	rsp	1	2	66	0	66	1	0	0	0	0	0	0	NA
289	rsp	1	2	75	0	75	1	0	0	0	0	1	0	dead
290	rsp	1	2	61	0	61	1	0	0	0	0	0	0	NA
291	rsp	1	2	0	85	85	0	1	1	0	0	0	0	NA
292	rsp	1	2	31	61	92	0.336957	0.663043	1	1	0	0	0	NA
293	rsp	1	2	0	0	0	0	0	0	0	0	0	1	NA
294	rsp	1	2	0	89	89	0	1	1	0	0	0	0	NA
295	rsp	1	2	0	76	76	0	1	1	0	0	0	0	NA
296	rsp	1	2	0	0	0	0	0	0	0	0	0	1	NA
297	rsp	1	2	0	0	0	0	0	0	0	0	0	1	NA
298	rsp	1	2	34	38	72	0.472222	0.527778	1	1	0	0	0	NA
299	rsp	1	2	0	0	0	0	0	0	0	0	0	1	NA
300	rsp	1	2	0	0	0	0	0	0	0	0	0	1	NA
301	rsp	0	3	0	12	12	0	1	1	0	0	0	0	NA
302	rsp	0	3	0	0	0	0	0	0	0	0	0	1	NA
303	rsp	0	3	0	58	58	0	1	1	0	0	0	0	NA
304	rsp	0	3	0	60	60	0	1	1	0	0	0	0	NA
305	rsp	0	3	0	68	68	0	1	1	0	0	0	0	NA
306	rsp	0	3	0	11	11	0	1	1	0	0	0	0	NA
307	rsp	0	3	0	113	113	0	1	1	0	0	0	0	NA
308	rsp	0	3	0	0	0	0	0	0	0	0	0	1	NA
309	rsp	0	3	0	0	0	0	0	0	0	0	0	1	NA
310	rsp	0	3	0	0	0	0	0	0	0	0	0	1	NA
311	rsp	0	3	0	0	0	0	0	0	0	0	0	1	NA
312	rsp	0	3	0	73	73	0	1	1	0	0	0	0	NA
313	rsp	0	3	0	0	0	0	0	0	0	0	0	1	NA
314	rsp	0	3	0	67	67	0	1	1	0	0	0	0	NA
315	rsp	0	3	0	0	0	0	0	0	0	0	0	1	NA
316	rsp	0	3	0	0	0	0	0	0	0	0	0	1	NA
317	rsp	0	3	0	0	0	0	0	0	0	0	0	1	NA
318	rsp	0	3	0	0	0	0	0	0	0	0	0	1	NA
319	rsp	0	3	85	0	85	1	0	0	0	0	0	0	NA
320	rsp	0	3	0	0	0	0	0	0	0	0	0	1	NA
321	rsp	0	3	0	50	50	0	1	1	0	0	0	0	NA
322	rsp	0	3	0	34	34	0	1	1	0	0	0	0	NA
323	rsp	0	3	0	0	0	0	0	0	0	0	0	1	NA
324	rsp	0	3	0	41	41	0	1	1	0	0	0	0	NA
325	rsp	0	3	55	3	58	0.948276	0.0517241	0	1	0	0	0	NA
326	rsp	0	3	0	0	0	0	0	0	0	0	0	1	NA
327	rsp	0	3	0	0	0	0	0	0	0	0	0	1	NA
328	rsp	0	3	0	94	94	0	1	1	0	0	0	0	NA
329	rsp	0	3	24	0	24	1	0	0	0	0	1	0	dead
330	rsp	0	3	0	0	0	0	0	0	0	0	0	1	NA
331	rsp	1	3	31	0	31	1	0	0	0	0	0	0	NA
332	rsp	1	3	0	45	45	0	1	1	0	0	0	0	NA
333	rsp	1	3	0	59	59	0	1	1	0	0	0	0	NA
334	rsp	1	3	47	0	47	1	0	0	0	0	0	0	NA
335	rsp	1	3	0	0	0	0	0	0	0	0	0	1	NA
336	rsp	1	3	0	49	49	0	1	1	0	0	0	0	NA
337	rsp	1	3	8	67	75	0.106667	0.893333	1	1	0	0	0	NA
338	rsp	1	3	0	56	56	0	1	1	0	0	0	0	NA
339	rsp	1	3	0	111	111	0	1	1	0	0	0	0	NA
340	rsp	1	3	1	1	2	0.5	0.5	0	1	0	0	0	NA
341	rsp	1	3	0	0	0	0	0	0	0	0	0	1	NA
342	rsp	1	3	0	61	61	0	1	1	0	0	0	0	NA
343	rsp	1	3	0	8	8	0	1	1	0	0	0	0	NA
344	rsp	1	3	22	60	82	0.268293	0.731707	1	1	0	0	0	NA
345	rsp	1	3	48	0	48	1	0	0	0	0	0	0	NA
346	rsp	1	3	0	0	0	0	0	0	0	0	0	1	NA
347	rsp	1	3	70	7	77	0.909091	0.0909091	0	1	0	0	0	NA
348	rsp	1	3	117	0	117	1	0	0	0	0	0	0	NA
349	rsp	1	3	82	6	88	0.931818	0.0681818	0	1	0	0	0	NA
350	rsp	1	3	0	64	64	0	1	1	0	0	0	0	NA
351	rsp	1	3	0	26	26	0	1	1	0	0	0	0	NA
352	rsp	1	3	0	0	0	0	0	0	0	0	0	1	NA
353	rsp	1	3	0	46	46	0	1	1	0	0	0	0	NA
354	rsp	1	3	90	0	90	1	0	0	0	0	0	0	NA
355	rsp	1	3	0	0	0	0	0	0	0	1	0	1	dead
356	rsp	1	3	0	0	0	0	0	0	0	0	0	1	NA
357	rsp	1	3	0	0	0	0	0	0	0	0	0	1	NA
358	rsp	1	3	0	64	64	0	1	1	0	0	0	0	NA
359	rsp	1	3	89	0	89	1	0	0	0	0	0	0	NA
360	rsp	1	3	24	0	24	1	0	0	0	0	0	0	NA
