# Supplementary material for: Sublethal insecticide exposure of larvae affects the blood-feeding behaviour of adult mosquitoes
Source: Parasit Vectors. 2025 May 24;18:189. doi: 10.1186/s13071-025-06815-x (PMC12103745; doi:10.1186/s13071-025-06815-x)
Supplement: Supplementary file 3 — Supplementary material 3. [file 13071_2025_6815_MOESM3_ESM.xlsx]

## Sheet: Feuil1
id	strain	exposure	mating_days	net	proba_bf	bm_size
1	kisumu	0	5	normal	1	109.603
2	kisumu	0	5	normal	1	75.431
3	kisumu	0	5	normal	1	90.272
4	kisumu	0	5	normal	1	89.527
5	kisumu	0	5	normal	1	38.393
6	kisumu	0	5	normal	1	83.067
7	kisumu	0	5	normal	1	110.116
8	kisumu	0	5	normal	1	88.555
9	kisumu	0	5	normal	1	95.747
10	kisumu	0	5	normal	1	72.087
11	kisumu	0	5	normal	1	79.504
12	kisumu	0	5	normal	1	49.44
13	kisumu	0	5	normal	1	44.313
14	kisumu	0	5	normal	1	59.092
15	kisumu	0	5	normal	1	74.791
16	kisumu	0	5	normal	1	72.387
17	kisumu	0	5	normal	1	60.801
18	kisumu	0	5	normal	1	48.539
19	kisumu	0	5	normal	1	102.658
20	kisumu	0	5	normal	1	77.27
21	kisumu	0	5	normal	1	85.438
22	kisumu	0	5	normal	1	92.818
23	kisumu	0	5	normal	1	101.287
24	kisumu	0	5	normal	1	46.924
25	kisumu	0	5	normal	1	124.516
26	kisumu	0	5	normal	1	86.922
27	kisumu	0	5	normal	1	102.695
28	kisumu	0	5	normal	1	96.085
29	kisumu	0	5	normal	1	77.119
30	kisumu	0	5	normal	1	94.527
31	kisumu	0	5	normal	1	80.706
32	kisumu	0	5	normal	1	77.495
33	kisumu	0	5	normal	1	68.124
34	kisumu	0	5	normal	1	81.908
35	kisumu	0	5	normal	1	62.247
36	kisumu	0	5	normal	1	100.63
37	kisumu	0	5	normal	1	73.401
38	kisumu	0	5	normal	1	103.184
39	kisumu	0	5	normal	1	92.593
40	kisumu	0	5	normal	1	84.649
41	kisumu	0	5	normal	1	89.588
42	kisumu	0	5	normal	1	75.899
43	kisumu	0	5	normal	1	85.382
44	kisumu	0	5	normal	1	99.221
45	kisumu	0	5	normal	1	117.812
46	kisumu	0	5	normal	0	NA
47	kisumu	0	5	normal	0	NA
48	kisumu	0	5	normal	0	NA
49	kisumu	0	5	normal	0	NA
50	kisumu	0	5	normal	0	NA
51	kisumu	0	5	normal	0	NA
52	kisumu	0	5	normal	0	NA
53	kisumu	0	5	normal	0	NA
54	kisumu	0	5	normal	0	NA
55	kisumu	0	5	normal	0	NA
56	kisumu	0	5	normal	0	NA
57	kisumu	0	5	normal	0	NA
58	kisumu	0	5	normal	0	NA
59	kisumu	0	5	normal	0	NA
60	kisumu	0	5	normal	0	NA
61	kisumu	0	5	normal	0	NA
62	kisumu	0	5	normal	0	NA
63	kisumu	0	5	normal	0	NA
64	kisumu	0	5	normal	0	NA
65	kisumu	0	5	normal	0	NA
66	kisumu	0	5	normal	0	NA
67	kisumu	0	5	normal	0	NA
68	kisumu	0	5	normal	0	NA
69	kisumu	0	5	normal	0	NA
70	kisumu	0	5	normal	0	NA
71	kisumu	0	5	normal	0	NA
72	kisumu	0	5	normal	0	NA
73	kisumu	0	5	normal	0	NA
74	kisumu	0	5	normal	0	NA
75	kisumu	1	5	normal	1	110.601
76	kisumu	1	5	normal	1	76.706
77	kisumu	1	5	normal	1	122.692
78	kisumu	1	5	normal	1	100.06
79	kisumu	1	5	normal	1	105.545
80	kisumu	1	5	normal	1	104.83
81	kisumu	1	5	normal	1	138.662
82	kisumu	1	5	normal	1	85.624
83	kisumu	1	5	normal	1	89.974
84	kisumu	1	5	normal	1	130.467
85	kisumu	1	5	normal	1	111.176
86	kisumu	1	5	normal	1	105.103
87	kisumu	1	5	normal	1	257.472
88	kisumu	1	5	normal	1	88.293
89	kisumu	1	5	normal	1	150.892
90	kisumu	1	5	normal	1	206.704
91	kisumu	1	5	normal	1	106.364
92	kisumu	1	5	normal	1	129.353
93	kisumu	1	5	normal	1	107.499
94	kisumu	1	5	normal	1	102.75
95	kisumu	1	5	normal	1	122.902
96	kisumu	1	5	normal	1	94.323
97	kisumu	1	5	normal	1	61.395
98	kisumu	1	5	normal	1	104.809
99	kisumu	1	5	normal	1	108.676
100	kisumu	1	5	normal	1	47.631
101	kisumu	1	5	normal	1	99.367
102	kisumu	1	5	normal	1	110.504
103	kisumu	1	5	normal	1	33.847
104	kisumu	1	5	normal	1	281.428
105	kisumu	1	5	normal	1	97.307
106	kisumu	1	5	normal	1	89.742
107	kisumu	1	5	normal	1	124.751
108	kisumu	1	5	normal	1	84.174
109	kisumu	1	5	normal	1	98.946
110	kisumu	1	5	normal	1	101.09
111	kisumu	1	5	normal	1	107.373
112	kisumu	1	5	normal	1	130.046
113	kisumu	1	5	normal	1	96.992
114	kisumu	1	5	normal	1	94.26
115	kisumu	1	5	normal	1	149.967
116	kisumu	1	5	normal	1	105.335
117	kisumu	1	5	normal	1	118.752
118	kisumu	1	5	normal	1	81.125
119	kisumu	1	5	normal	1	93.262
120	kisumu	1	5	normal	0	NA
121	kisumu	1	5	normal	0	NA
122	kisumu	1	5	normal	0	NA
123	kisumu	1	5	normal	0	NA
124	kisumu	1	5	normal	0	NA
125	kisumu	1	5	normal	0	NA
126	kisumu	1	5	normal	0	NA
127	kisumu	1	5	normal	0	NA
128	kisumu	1	5	normal	0	NA
129	kisumu	1	5	normal	0	NA
130	kisumu	1	5	normal	0	NA
131	kisumu	1	5	normal	0	NA
132	kisumu	1	5	normal	0	NA
133	kisumu	1	5	normal	0	NA
134	kisumu	1	5	normal	0	NA
135	kisumu	1	5	normal	0	NA
136	kisumu	1	5	normal	0	NA
137	kisumu	1	5	normal	0	NA
138	kisumu	1	5	normal	0	NA
139	kisumu	1	5	normal	0	NA
140	kisumu	1	5	normal	0	NA
141	kisumu	1	5	normal	0	NA
142	kisumu	1	5	normal	0	NA
143	kisumu	1	5	normal	0	NA
144	kisumu	1	5	normal	0	NA
145	kisumu	1	5	normal	0	NA
146	kisumu	1	5	normal	0	NA
147	kisumu	1	5	normal	0	NA
148	kisumu	1	5	normal	0	NA
149	kisumu	1	5	normal	0	NA
150	kisumu	0	5	permethrin	1	91.743
151	kisumu	0	5	permethrin	1	95.421
152	kisumu	0	5	permethrin	1	67.836
153	kisumu	0	5	permethrin	1	86.21
154	kisumu	0	5	permethrin	1	76.007
155	kisumu	0	5	permethrin	1	53.939
156	kisumu	0	5	permethrin	1	91.775
157	kisumu	0	5	permethrin	1	44.696
158	kisumu	0	5	permethrin	1	80.885
159	kisumu	0	5	permethrin	1	80.645
160	kisumu	0	5	permethrin	1	83.044
161	kisumu	0	5	permethrin	1	74.792
162	kisumu	0	5	permethrin	1	102.073
163	kisumu	0	5	permethrin	1	109.589
164	kisumu	0	5	permethrin	1	101.882
165	kisumu	0	5	permethrin	1	49.878
166	kisumu	0	5	permethrin	1	82.916
167	kisumu	0	5	permethrin	1	58.753
168	kisumu	0	5	permethrin	1	72.058
169	kisumu	0	5	permethrin	1	101.642
170	kisumu	0	5	permethrin	1	34.926
171	kisumu	0	5	permethrin	1	106.679
172	kisumu	0	5	permethrin	1	66.86
173	kisumu	0	5	permethrin	1	95.181
174	kisumu	0	5	permethrin	1	85.043
175	kisumu	0	5	permethrin	1	89.12
176	kisumu	0	5	permethrin	1	68.38
177	kisumu	0	5	permethrin	1	94.509
178	kisumu	0	5	permethrin	1	92.511
179	kisumu	0	5	permethrin	1	84.803
180	kisumu	0	5	permethrin	1	75.176
181	kisumu	0	5	permethrin	1	66.077
182	kisumu	0	5	permethrin	1	84.579
183	kisumu	0	5	permethrin	1	78.07
184	kisumu	0	5	permethrin	1	110.229
185	kisumu	0	5	permethrin	1	90.144
186	kisumu	0	5	permethrin	0	NA
187	kisumu	0	5	permethrin	0	NA
188	kisumu	0	5	permethrin	0	NA
189	kisumu	0	5	permethrin	0	NA
190	kisumu	0	5	permethrin	0	NA
191	kisumu	0	5	permethrin	0	NA
192	kisumu	0	5	permethrin	0	NA
193	kisumu	0	5	permethrin	0	NA
194	kisumu	0	5	permethrin	0	NA
195	kisumu	0	5	permethrin	0	NA
196	kisumu	0	5	permethrin	0	NA
197	kisumu	0	5	permethrin	0	NA
198	kisumu	0	5	permethrin	0	NA
199	kisumu	0	5	permethrin	0	NA
200	kisumu	0	5	permethrin	0	NA
201	kisumu	0	5	permethrin	0	NA
202	kisumu	0	5	permethrin	0	NA
203	kisumu	0	5	permethrin	0	NA
204	kisumu	0	5	permethrin	0	NA
205	kisumu	0	5	permethrin	0	NA
206	kisumu	0	5	permethrin	0	NA
207	kisumu	0	5	permethrin	0	NA
208	kisumu	0	5	permethrin	0	NA
209	kisumu	0	5	permethrin	0	NA
210	kisumu	0	5	permethrin	0	NA
211	kisumu	0	5	permethrin	0	NA
212	kisumu	0	5	permethrin	0	NA
213	kisumu	0	5	permethrin	0	NA
214	kisumu	0	5	permethrin	0	NA
215	kisumu	0	5	permethrin	0	NA
216	kisumu	0	5	permethrin	0	NA
217	kisumu	0	5	permethrin	0	NA
218	kisumu	0	5	permethrin	0	NA
219	kisumu	0	5	permethrin	0	NA
220	kisumu	0	5	permethrin	0	NA
221	kisumu	0	5	permethrin	0	NA
222	kisumu	0	5	permethrin	0	NA
223	kisumu	0	5	permethrin	0	NA
224	kisumu	0	5	permethrin	0	NA
225	kisumu	0	5	permethrin	0	NA
226	kisumu	0	5	permethrin	0	NA
227	kisumu	0	5	permethrin	0	NA
228	kisumu	1	5	permethrin	1	96.029
229	kisumu	1	5	permethrin	1	75.893
230	kisumu	1	5	permethrin	1	94.819
231	kisumu	1	5	permethrin	1	75.598
232	kisumu	1	5	permethrin	1	75.806
233	kisumu	1	5	permethrin	1	145.972
234	kisumu	1	5	permethrin	1	100.584
235	kisumu	1	5	permethrin	1	119.753
236	kisumu	1	5	permethrin	1	85.391
237	kisumu	1	5	permethrin	1	80.025
238	kisumu	1	5	permethrin	1	77.421
239	kisumu	1	5	permethrin	1	87.943
240	kisumu	1	5	permethrin	1	90.114
241	kisumu	1	5	permethrin	1	51.289
242	kisumu	1	5	permethrin	1	76.64
243	kisumu	1	5	permethrin	1	91.19
244	kisumu	1	5	permethrin	1	81.484
245	kisumu	1	5	permethrin	1	76.553
246	kisumu	1	5	permethrin	1	97.458
247	kisumu	1	5	permethrin	1	111.54
248	kisumu	1	5	permethrin	1	96.469
249	kisumu	1	5	permethrin	1	89.193
250	kisumu	1	5	permethrin	1	75.094
251	kisumu	1	5	permethrin	1	54.31
252	kisumu	1	5	permethrin	1	115.048
253	kisumu	1	5	permethrin	1	83.429
254	kisumu	1	5	permethrin	1	86.901
255	kisumu	1	5	permethrin	1	77.994
256	kisumu	1	5	permethrin	1	66.395
257	kisumu	1	5	permethrin	1	89.61
258	kisumu	1	5	permethrin	1	84.627
259	kisumu	1	5	permethrin	1	99.473
260	kisumu	1	5	permethrin	1	78.758
261	kisumu	1	5	permethrin	1	107.981
262	kisumu	1	5	permethrin	1	78.254
263	kisumu	1	5	permethrin	1	68.201
264	kisumu	1	5	permethrin	1	283.004
265	kisumu	1	5	permethrin	1	95.114
266	kisumu	1	5	permethrin	1	128.73
267	kisumu	1	5	permethrin	1	75.06
268	kisumu	1	5	permethrin	1	273.628
269	kisumu	1	5	permethrin	1	113.417
270	kisumu	1	5	permethrin	1	23.805
271	kisumu	1	5	permethrin	1	84.046
272	kisumu	1	5	permethrin	1	48.263
273	kisumu	1	5	permethrin	1	91.897
274	kisumu	1	5	permethrin	0	NA
275	kisumu	1	5	permethrin	0	NA
276	kisumu	1	5	permethrin	0	NA
277	kisumu	1	5	permethrin	0	NA
278	kisumu	1	5	permethrin	0	NA
279	kisumu	1	5	permethrin	0	NA
280	kisumu	1	5	permethrin	0	NA
281	kisumu	1	5	permethrin	0	NA
282	kisumu	1	5	permethrin	0	NA
283	kisumu	1	5	permethrin	0	NA
284	kisumu	1	5	permethrin	0	NA
285	kisumu	1	5	permethrin	0	NA
286	kisumu	1	5	permethrin	0	NA
287	kisumu	1	5	permethrin	0	NA
288	kisumu	1	5	permethrin	0	NA
289	kisumu	1	5	permethrin	0	NA
290	kisumu	1	5	permethrin	0	NA
291	kisumu	1	5	permethrin	0	NA
292	kisumu	1	5	permethrin	0	NA
293	kisumu	1	5	permethrin	0	NA
294	kisumu	1	5	permethrin	0	NA
295	kisumu	1	5	permethrin	0	NA
296	kisumu	1	5	permethrin	0	NA
297	kisumu	1	5	permethrin	0	NA
298	kisumu	1	5	permethrin	0	NA
299	kisumu	1	5	permethrin	0	NA
300	kisumu	1	5	permethrin	0	NA
301	kisumu	0	15	normal	1	128.16
302	kisumu	0	15	normal	1	116.326
303	kisumu	0	15	normal	1	57.272
304	kisumu	0	15	normal	1	68.541
305	kisumu	0	15	normal	1	93.648
306	kisumu	0	15	normal	1	74.5
307	kisumu	0	15	normal	1	70.037
308	kisumu	0	15	normal	1	103.617
309	kisumu	0	15	normal	1	83.735
310	kisumu	0	15	normal	1	35.836
311	kisumu	0	15	normal	1	29.793
312	kisumu	0	15	normal	1	114.688
313	kisumu	0	15	normal	1	82.52
314	kisumu	0	15	normal	1	69.331
315	kisumu	0	15	normal	1	36.09
316	kisumu	0	15	normal	1	63.542
317	kisumu	0	15	normal	1	57.244
318	kisumu	0	15	normal	1	62.469
319	kisumu	0	15	normal	1	94.58
320	kisumu	0	15	normal	1	107.825
321	kisumu	0	15	normal	1	76.816
322	kisumu	0	15	normal	1	105.114
323	kisumu	0	15	normal	1	52.951
324	kisumu	0	15	normal	1	54.137
325	kisumu	0	15	normal	1	71.139
326	kisumu	0	15	normal	1	101.584
327	kisumu	0	15	normal	1	100.341
328	kisumu	0	15	normal	1	44.648
329	kisumu	0	15	normal	1	81.334
330	kisumu	0	15	normal	1	64.615
331	kisumu	0	15	normal	1	90.259
332	kisumu	0	15	normal	1	58.797
333	kisumu	0	15	normal	1	92.575
334	kisumu	0	15	normal	1	113.474
335	kisumu	0	15	normal	1	107.006
336	kisumu	0	15	normal	1	26.067
337	kisumu	0	15	normal	1	87.663
338	kisumu	0	15	normal	1	103.277
339	kisumu	0	15	normal	1	97.196
340	kisumu	0	15	normal	1	160.258
341	kisumu	0	15	normal	1	100.344
342	kisumu	0	15	normal	1	36.549
343	kisumu	0	15	normal	0	NA
344	kisumu	0	15	normal	0	NA
345	kisumu	0	15	normal	0	NA
346	kisumu	0	15	normal	0	NA
347	kisumu	0	15	normal	0	NA
348	kisumu	0	15	normal	0	NA
349	kisumu	0	15	normal	0	NA
350	kisumu	0	15	normal	0	NA
351	kisumu	0	15	normal	0	NA
352	kisumu	0	15	normal	0	NA
353	kisumu	0	15	normal	0	NA
354	kisumu	0	15	normal	0	NA
355	kisumu	0	15	normal	0	NA
356	kisumu	0	15	normal	0	NA
357	kisumu	0	15	normal	0	NA
358	kisumu	0	15	normal	0	NA
359	kisumu	0	15	normal	0	NA
360	kisumu	0	15	normal	0	NA
361	kisumu	0	15	normal	0	NA
362	kisumu	0	15	normal	0	NA
363	kisumu	0	15	normal	0	NA
364	kisumu	0	15	normal	0	NA
365	kisumu	0	15	normal	0	NA
366	kisumu	0	15	normal	0	NA
367	kisumu	0	15	normal	0	NA
368	kisumu	0	15	normal	0	NA
369	kisumu	0	15	normal	0	NA
370	kisumu	0	15	normal	0	NA
371	kisumu	0	15	normal	0	NA
372	kisumu	0	15	normal	0	NA
373	kisumu	0	15	normal	0	NA
374	kisumu	0	15	normal	0	NA
375	kisumu	0	15	normal	0	NA
376	kisumu	0	15	normal	0	NA
377	kisumu	0	15	normal	0	NA
378	kisumu	0	15	normal	0	NA
379	kisumu	1	15	normal	1	115.075
380	kisumu	1	15	normal	1	108.454
381	kisumu	1	15	normal	1	67.304
382	kisumu	1	15	normal	1	97.088
383	kisumu	1	15	normal	1	32.883
384	kisumu	1	15	normal	1	104.313
385	kisumu	1	15	normal	1	118.763
386	kisumu	1	15	normal	1	97.196
387	kisumu	1	15	normal	1	86.11
388	kisumu	1	15	normal	1	95.082
389	kisumu	1	15	normal	1	106.793
390	kisumu	1	15	normal	1	104.895
391	kisumu	1	15	normal	1	97.907
392	kisumu	1	15	normal	1	93.249
393	kisumu	1	15	normal	1	94.521
394	kisumu	1	15	normal	1	101.703
395	kisumu	1	15	normal	1	88.202
396	kisumu	1	15	normal	1	86.908
397	kisumu	1	15	normal	1	99.633
398	kisumu	1	15	normal	1	82.552
399	kisumu	1	15	normal	1	89.647
400	kisumu	1	15	normal	1	97.756
401	kisumu	1	15	normal	1	121.027
402	kisumu	1	15	normal	1	78.799
403	kisumu	1	15	normal	1	109.899
404	kisumu	1	15	normal	1	94.025
405	kisumu	1	15	normal	1	93.486
406	kisumu	1	15	normal	1	113.457
407	kisumu	1	15	normal	1	107.03
408	kisumu	1	15	normal	1	103.817
409	kisumu	1	15	normal	1	109.208
410	kisumu	1	15	normal	1	120.51
411	kisumu	1	15	normal	1	96.484
412	kisumu	1	15	normal	1	82.033
413	kisumu	1	15	normal	1	67.406
414	kisumu	1	15	normal	1	50.434
415	kisumu	1	15	normal	0	NA
416	kisumu	1	15	normal	0	NA
417	kisumu	1	15	normal	0	NA
418	kisumu	1	15	normal	0	NA
419	kisumu	1	15	normal	0	NA
420	kisumu	1	15	normal	0	NA
421	kisumu	1	15	normal	0	NA
422	kisumu	1	15	normal	0	NA
423	kisumu	1	15	normal	0	NA
424	kisumu	1	15	normal	0	NA
425	kisumu	1	15	normal	0	NA
426	kisumu	1	15	normal	0	NA
427	kisumu	1	15	normal	0	NA
428	kisumu	1	15	normal	0	NA
429	kisumu	1	15	normal	0	NA
430	kisumu	1	15	normal	0	NA
431	kisumu	1	15	normal	0	NA
432	kisumu	1	15	normal	0	NA
433	kisumu	1	15	normal	0	NA
434	kisumu	1	15	normal	0	NA
435	kisumu	1	15	normal	0	NA
436	kisumu	1	15	normal	0	NA
437	kisumu	1	15	normal	0	NA
438	kisumu	1	15	normal	0	NA
439	kisumu	1	15	normal	0	NA
440	kisumu	1	15	normal	0	NA
441	kisumu	1	15	normal	0	NA
442	kisumu	1	15	normal	0	NA
443	kisumu	1	15	normal	0	NA
444	kisumu	1	15	normal	0	NA
445	kisumu	1	15	normal	0	NA
446	kisumu	1	15	normal	0	NA
447	kisumu	1	15	normal	0	NA
448	kisumu	1	15	normal	0	NA
449	kisumu	1	15	normal	0	NA
450	kisumu	1	15	normal	0	NA
451	kisumu	1	15	normal	0	NA
452	kisumu	0	15	permethrin	1	59.729
453	kisumu	0	15	permethrin	1	81.784
454	kisumu	0	15	permethrin	1	63.834
455	kisumu	0	15	permethrin	1	50.86
456	kisumu	0	15	permethrin	1	61.15
457	kisumu	0	15	permethrin	1	64.758
458	kisumu	0	15	permethrin	1	80.611
459	kisumu	0	15	permethrin	1	77.998
460	kisumu	0	15	permethrin	1	83.81
461	kisumu	0	15	permethrin	1	77.981
462	kisumu	0	15	permethrin	1	58.556
463	kisumu	0	15	permethrin	1	60.031
464	kisumu	0	15	permethrin	1	27.65
465	kisumu	0	15	permethrin	1	75.013
466	kisumu	0	15	permethrin	1	121.345
467	kisumu	0	15	permethrin	1	67.122
468	kisumu	0	15	permethrin	1	63.656
469	kisumu	0	15	permethrin	1	70.196
470	kisumu	0	15	permethrin	1	42.667
471	kisumu	0	15	permethrin	1	28.343
472	kisumu	0	15	permethrin	1	67.975
473	kisumu	0	15	permethrin	1	79.456
474	kisumu	0	15	permethrin	1	57.152
475	kisumu	0	15	permethrin	0	NA
476	kisumu	0	15	permethrin	0	NA
477	kisumu	0	15	permethrin	0	NA
478	kisumu	0	15	permethrin	0	NA
479	kisumu	0	15	permethrin	0	NA
480	kisumu	0	15	permethrin	0	NA
481	kisumu	0	15	permethrin	0	NA
482	kisumu	0	15	permethrin	0	NA
483	kisumu	0	15	permethrin	0	NA
484	kisumu	0	15	permethrin	0	NA
485	kisumu	0	15	permethrin	0	NA
486	kisumu	0	15	permethrin	0	NA
487	kisumu	0	15	permethrin	0	NA
488	kisumu	0	15	permethrin	0	NA
489	kisumu	0	15	permethrin	0	NA
490	kisumu	0	15	permethrin	0	NA
491	kisumu	0	15	permethrin	0	NA
492	kisumu	0	15	permethrin	0	NA
493	kisumu	0	15	permethrin	0	NA
494	kisumu	0	15	permethrin	0	NA
495	kisumu	0	15	permethrin	0	NA
496	kisumu	0	15	permethrin	0	NA
497	kisumu	0	15	permethrin	0	NA
498	kisumu	0	15	permethrin	0	NA
499	kisumu	0	15	permethrin	0	NA
500	kisumu	0	15	permethrin	0	NA
501	kisumu	0	15	permethrin	0	NA
502	kisumu	0	15	permethrin	0	NA
503	kisumu	0	15	permethrin	0	NA
504	kisumu	0	15	permethrin	0	NA
505	kisumu	0	15	permethrin	0	NA
506	kisumu	0	15	permethrin	0	NA
507	kisumu	0	15	permethrin	0	NA
508	kisumu	0	15	permethrin	0	NA
509	kisumu	0	15	permethrin	0	NA
510	kisumu	0	15	permethrin	0	NA
511	kisumu	0	15	permethrin	0	NA
512	kisumu	0	15	permethrin	0	NA
513	kisumu	0	15	permethrin	0	NA
514	kisumu	0	15	permethrin	0	NA
515	kisumu	0	15	permethrin	0	NA
516	kisumu	0	15	permethrin	0	NA
517	kisumu	0	15	permethrin	0	NA
518	kisumu	0	15	permethrin	0	NA
519	kisumu	0	15	permethrin	0	NA
520	kisumu	0	15	permethrin	0	NA
521	kisumu	0	15	permethrin	0	NA
522	kisumu	0	15	permethrin	0	NA
523	kisumu	0	15	permethrin	0	NA
524	kisumu	0	15	permethrin	0	NA
525	kisumu	0	15	permethrin	0	NA
526	kisumu	0	15	permethrin	0	NA
527	kisumu	0	15	permethrin	0	NA
528	kisumu	0	15	permethrin	0	NA
529	kisumu	0	15	permethrin	0	NA
530	kisumu	0	15	permethrin	0	NA
531	kisumu	0	15	permethrin	0	NA
532	kisumu	0	15	permethrin	0	NA
533	kisumu	0	15	permethrin	0	NA
534	kisumu	0	15	permethrin	0	NA
535	kisumu	0	15	permethrin	0	NA
536	kisumu	0	15	permethrin	0	NA
537	kisumu	0	15	permethrin	0	NA
538	kisumu	0	15	permethrin	0	NA
539	kisumu	1	15	permethrin	1	76.772
540	kisumu	1	15	permethrin	1	51.749
541	kisumu	1	15	permethrin	1	39.557
542	kisumu	1	15	permethrin	1	78.976
543	kisumu	1	15	permethrin	1	66.375
544	kisumu	1	15	permethrin	1	52.655
545	kisumu	1	15	permethrin	1	53.864
546	kisumu	1	15	permethrin	1	82.353
547	kisumu	1	15	permethrin	1	61.595
548	kisumu	1	15	permethrin	1	91.274
549	kisumu	1	15	permethrin	1	56.689
550	kisumu	1	15	permethrin	1	75.812
551	kisumu	1	15	permethrin	1	67.335
552	kisumu	1	15	permethrin	1	82.815
553	kisumu	1	15	permethrin	1	120.402
554	kisumu	1	15	permethrin	1	81.007
555	kisumu	1	15	permethrin	1	50.505
556	kisumu	1	15	permethrin	1	102.466
557	kisumu	1	15	permethrin	1	66.085
558	kisumu	1	15	permethrin	1	86.61
559	kisumu	1	15	permethrin	1	44.711
560	kisumu	1	15	permethrin	0	NA
561	kisumu	1	15	permethrin	0	NA
562	kisumu	1	15	permethrin	0	NA
563	kisumu	1	15	permethrin	0	NA
564	kisumu	1	15	permethrin	0	NA
565	kisumu	1	15	permethrin	0	NA
566	kisumu	1	15	permethrin	0	NA
567	kisumu	1	15	permethrin	0	NA
568	kisumu	1	15	permethrin	0	NA
569	kisumu	1	15	permethrin	0	NA
570	kisumu	1	15	permethrin	0	NA
571	kisumu	1	15	permethrin	0	NA
572	kisumu	1	15	permethrin	0	NA
573	kisumu	1	15	permethrin	0	NA
574	kisumu	1	15	permethrin	0	NA
575	kisumu	1	15	permethrin	0	NA
576	kisumu	1	15	permethrin	0	NA
577	kisumu	1	15	permethrin	0	NA
578	kisumu	1	15	permethrin	0	NA
579	kisumu	1	15	permethrin	0	NA
580	kisumu	1	15	permethrin	0	NA
581	kisumu	1	15	permethrin	0	NA
582	kisumu	1	15	permethrin	0	NA
583	kisumu	1	15	permethrin	0	NA
584	kisumu	1	15	permethrin	0	NA
585	kisumu	1	15	permethrin	0	NA
586	kisumu	1	15	permethrin	0	NA
587	kisumu	1	15	permethrin	0	NA
588	kisumu	1	15	permethrin	0	NA
589	kisumu	1	15	permethrin	0	NA
590	kisumu	1	15	permethrin	0	NA
591	kisumu	1	15	permethrin	0	NA
592	kisumu	1	15	permethrin	0	NA
593	kisumu	1	15	permethrin	0	NA
594	kisumu	1	15	permethrin	0	NA
595	kisumu	1	15	permethrin	0	NA
596	kisumu	1	15	permethrin	0	NA
597	kisumu	1	15	permethrin	0	NA
598	kisumu	1	15	permethrin	0	NA
599	kisumu	1	15	permethrin	0	NA
600	kisumu	1	15	permethrin	0	NA
601	kisumu	1	15	permethrin	0	NA
602	kisumu	1	15	permethrin	0	NA
603	kisumu	1	15	permethrin	0	NA
604	kisumu	1	15	permethrin	0	NA
605	kisumu	1	15	permethrin	0	NA
606	kisumu	1	15	permethrin	0	NA
607	kisumu	1	15	permethrin	0	NA
608	kisumu	1	15	permethrin	0	NA
609	kisumu	1	15	permethrin	0	NA
1	rsp	0	5	normal	1	27.157
2	rsp	0	5	normal	1	35.138
3	rsp	0	5	normal	1	101.575
4	rsp	0	5	normal	1	47.64
5	rsp	0	5	normal	1	42.503
6	rsp	0	5	normal	1	53.371
7	rsp	0	5	normal	1	85.995
8	rsp	0	5	normal	1	38.831
9	rsp	0	5	normal	1	89.773
10	rsp	0	5	normal	1	42.779
11	rsp	0	5	normal	1	85.273
12	rsp	0	5	normal	1	112.209
13	rsp	0	5	normal	1	101.723
14	rsp	0	5	normal	1	113.525
15	rsp	0	5	normal	1	69.842
16	rsp	0	5	normal	1	79.606
17	rsp	0	5	normal	1	23.995
18	rsp	0	5	normal	1	27.603
19	rsp	0	5	normal	1	116.9
20	rsp	0	5	normal	1	73.026
21	rsp	0	5	normal	1	85.167
22	rsp	0	5	normal	1	32.676
23	rsp	0	5	normal	1	51.715
24	rsp	0	5	normal	1	78.863
25	rsp	0	5	normal	1	25.65
26	rsp	0	5	normal	1	17.712
27	rsp	0	5	normal	1	76.592
28	rsp	0	5	normal	1	97.16
29	rsp	0	5	normal	1	113.61
30	rsp	0	5	normal	1	88.075
31	rsp	1	5	normal	1	103.718
32	rsp	1	5	normal	1	107.242
33	rsp	1	5	normal	1	128.192
34	rsp	1	5	normal	1	63.276
35	rsp	1	5	normal	1	82.415
36	rsp	1	5	normal	1	22.057
37	rsp	1	5	normal	1	76.514
38	rsp	1	5	normal	1	134.302
39	rsp	1	5	normal	1	26.943
40	rsp	1	5	normal	1	28.938
41	rsp	1	5	normal	1	69.819
42	rsp	1	5	normal	1	60.064
43	rsp	1	5	normal	1	94.96
44	rsp	1	5	normal	1	52.828
45	rsp	1	5	normal	1	21.043
46	rsp	1	5	normal	1	15.328
47	rsp	1	5	normal	1	59.827
48	rsp	1	5	normal	1	56.311
49	rsp	1	5	normal	1	85.915
50	rsp	1	5	normal	1	76.667
51	rsp	1	5	normal	1	14.618
52	rsp	1	5	normal	1	136.906
53	rsp	1	5	normal	1	79.456
54	rsp	1	5	normal	1	68.501
55	rsp	0	5	permethrin	1	88.501
56	rsp	0	5	permethrin	1	75.94
57	rsp	0	5	permethrin	1	66.083
58	rsp	0	5	permethrin	1	80.2
59	rsp	0	5	permethrin	1	63.513
60	rsp	0	5	permethrin	1	45.473
61	rsp	0	5	permethrin	1	72.862
62	rsp	0	5	permethrin	1	57.562
63	rsp	0	5	permethrin	1	50.816
64	rsp	0	5	permethrin	1	72.507
65	rsp	0	5	permethrin	1	20.705
66	rsp	0	5	permethrin	1	68.856
67	rsp	0	5	permethrin	1	43.631
68	rsp	0	5	permethrin	1	73.809
69	rsp	0	5	permethrin	1	41.483
70	rsp	0	5	permethrin	1	39.624
71	rsp	0	5	permethrin	1	77.901
72	rsp	0	5	permethrin	1	57.697
73	rsp	0	5	permethrin	1	83.987
74	rsp	0	5	permethrin	1	72.662
75	rsp	0	5	permethrin	1	10.404
76	rsp	0	5	permethrin	1	79.962
77	rsp	0	5	permethrin	1	64.716
78	rsp	0	5	permethrin	1	57.451
79	rsp	0	5	permethrin	1	22.838
80	rsp	0	5	permethrin	1	53.47
81	rsp	0	5	permethrin	1	66.393
82	rsp	1	5	permethrin	1	94.038
83	rsp	1	5	permethrin	1	56.875
84	rsp	1	5	permethrin	1	77.185
85	rsp	1	5	permethrin	1	129.978
86	rsp	1	5	permethrin	1	85.795
87	rsp	1	5	permethrin	1	82.407
88	rsp	1	5	permethrin	1	77.936
89	rsp	1	5	permethrin	1	10.003
90	rsp	1	5	permethrin	1	65.921
91	rsp	1	5	permethrin	1	90.144
92	rsp	1	5	permethrin	1	84.45
93	rsp	1	5	permethrin	1	64.105
94	rsp	1	5	permethrin	1	97.181
95	rsp	1	5	permethrin	1	75.946
96	rsp	1	5	permethrin	1	102.91
97	rsp	1	5	permethrin	1	79.124
98	rsp	1	5	permethrin	1	81.971
99	rsp	1	5	permethrin	1	113.318
100	rsp	1	5	permethrin	1	237.24
101	rsp	1	5	permethrin	1	40.948
102	rsp	1	5	permethrin	1	101.39
103	rsp	1	5	permethrin	1	84.293
104	rsp	1	5	permethrin	1	65.939
105	rsp	1	5	permethrin	1	91.96
106	rsp	1	5	permethrin	1	78.705
107	rsp	1	5	permethrin	1	87.472
108	rsp	1	5	permethrin	1	25.231
109	rsp	1	5	permethrin	1	114.959
110	rsp	1	5	permethrin	1	74.688
111	rsp	1	5	permethrin	1	84.346
112	rsp	1	5	permethrin	1	26.82
113	rsp	1	5	permethrin	1	96.605
114	rsp	1	5	permethrin	1	73.269
115	rsp	1	5	permethrin	1	87.619
116	rsp	1	5	permethrin	1	92.801
117	rsp	1	5	permethrin	1	93.925
118	rsp	1	5	permethrin	1	81.155
119	rsp	1	5	permethrin	1	97.755
120	rsp	0	5	normal	0	NA
121	rsp	0	5	normal	0	NA
122	rsp	0	5	normal	0	NA
123	rsp	0	5	normal	0	NA
124	rsp	0	5	normal	0	NA
125	rsp	0	5	normal	0	NA
126	rsp	0	5	normal	0	NA
127	rsp	0	5	normal	0	NA
128	rsp	0	5	normal	0	NA
129	rsp	0	5	normal	0	NA
130	rsp	0	5	normal	0	NA
131	rsp	0	5	normal	0	NA
132	rsp	0	5	normal	0	NA
133	rsp	0	5	normal	0	NA
134	rsp	0	5	normal	0	NA
135	rsp	0	5	normal	0	NA
136	rsp	0	5	normal	0	NA
137	rsp	0	5	normal	0	NA
138	rsp	0	5	normal	0	NA
139	rsp	0	5	normal	0	NA
140	rsp	0	5	normal	0	NA
141	rsp	0	5	normal	0	NA
142	rsp	0	5	normal	0	NA
143	rsp	0	5	normal	0	NA
144	rsp	0	5	normal	0	NA
145	rsp	0	5	normal	0	NA
146	rsp	0	5	normal	0	NA
147	rsp	0	5	normal	0	NA
148	rsp	0	5	normal	0	NA
149	rsp	0	5	normal	0	NA
150	rsp	0	5	normal	0	NA
151	rsp	0	5	normal	0	NA
152	rsp	0	5	normal	0	NA
153	rsp	0	5	normal	0	NA
154	rsp	0	5	normal	0	NA
155	rsp	0	5	normal	0	NA
156	rsp	0	5	normal	0	NA
157	rsp	0	5	normal	0	NA
158	rsp	0	5	normal	0	NA
159	rsp	0	5	normal	0	NA
160	rsp	0	5	normal	0	NA
161	rsp	0	5	normal	0	NA
162	rsp	0	5	normal	0	NA
163	rsp	0	5	normal	0	NA
164	rsp	0	5	normal	0	NA
165	rsp	1	5	normal	0	NA
166	rsp	1	5	normal	0	NA
167	rsp	1	5	normal	0	NA
168	rsp	1	5	normal	0	NA
169	rsp	1	5	normal	0	NA
170	rsp	1	5	normal	0	NA
171	rsp	1	5	normal	0	NA
172	rsp	1	5	normal	0	NA
173	rsp	1	5	normal	0	NA
174	rsp	1	5	normal	0	NA
175	rsp	1	5	normal	0	NA
176	rsp	1	5	normal	0	NA
177	rsp	1	5	normal	0	NA
178	rsp	1	5	normal	0	NA
179	rsp	1	5	normal	0	NA
180	rsp	1	5	normal	0	NA
181	rsp	1	5	normal	0	NA
182	rsp	1	5	normal	0	NA
183	rsp	1	5	normal	0	NA
184	rsp	1	5	normal	0	NA
185	rsp	1	5	normal	0	NA
186	rsp	1	5	normal	0	NA
187	rsp	1	5	normal	0	NA
188	rsp	1	5	normal	0	NA
189	rsp	1	5	normal	0	NA
190	rsp	1	5	normal	0	NA
191	rsp	1	5	normal	0	NA
192	rsp	1	5	normal	0	NA
193	rsp	1	5	normal	0	NA
194	rsp	1	5	normal	0	NA
195	rsp	1	5	normal	0	NA
196	rsp	1	5	normal	0	NA
197	rsp	1	5	normal	0	NA
198	rsp	1	5	normal	0	NA
199	rsp	1	5	normal	0	NA
200	rsp	1	5	normal	0	NA
201	rsp	1	5	normal	0	NA
202	rsp	1	5	normal	0	NA
203	rsp	1	5	normal	0	NA
204	rsp	1	5	normal	0	NA
205	rsp	1	5	normal	0	NA
206	rsp	1	5	normal	0	NA
207	rsp	1	5	normal	0	NA
208	rsp	1	5	normal	0	NA
209	rsp	1	5	normal	0	NA
210	rsp	1	5	normal	0	NA
211	rsp	1	5	normal	0	NA
212	rsp	1	5	normal	0	NA
213	rsp	1	5	normal	0	NA
214	rsp	1	5	normal	0	NA
215	rsp	1	5	normal	0	NA
216	rsp	1	5	normal	0	NA
217	rsp	1	5	normal	0	NA
218	rsp	0	5	permethrin	0	NA
219	rsp	0	5	permethrin	0	NA
220	rsp	0	5	permethrin	0	NA
221	rsp	0	5	permethrin	0	NA
222	rsp	0	5	permethrin	0	NA
223	rsp	0	5	permethrin	0	NA
224	rsp	0	5	permethrin	0	NA
225	rsp	0	5	permethrin	0	NA
226	rsp	0	5	permethrin	0	NA
227	rsp	0	5	permethrin	0	NA
228	rsp	0	5	permethrin	0	NA
229	rsp	0	5	permethrin	0	NA
230	rsp	0	5	permethrin	0	NA
231	rsp	0	5	permethrin	0	NA
232	rsp	0	5	permethrin	0	NA
233	rsp	0	5	permethrin	0	NA
234	rsp	0	5	permethrin	0	NA
235	rsp	0	5	permethrin	0	NA
236	rsp	0	5	permethrin	0	NA
237	rsp	0	5	permethrin	0	NA
238	rsp	0	5	permethrin	0	NA
239	rsp	0	5	permethrin	0	NA
240	rsp	0	5	permethrin	0	NA
241	rsp	0	5	permethrin	0	NA
242	rsp	0	5	permethrin	0	NA
243	rsp	0	5	permethrin	0	NA
244	rsp	0	5	permethrin	0	NA
245	rsp	0	5	permethrin	0	NA
246	rsp	0	5	permethrin	0	NA
247	rsp	0	5	permethrin	0	NA
248	rsp	0	5	permethrin	0	NA
249	rsp	0	5	permethrin	0	NA
250	rsp	0	5	permethrin	0	NA
251	rsp	1	5	permethrin	0	NA
252	rsp	1	5	permethrin	0	NA
253	rsp	1	5	permethrin	0	NA
254	rsp	1	5	permethrin	0	NA
255	rsp	1	5	permethrin	0	NA
256	rsp	1	5	permethrin	0	NA
257	rsp	1	5	permethrin	0	NA
258	rsp	1	5	permethrin	0	NA
259	rsp	1	5	permethrin	0	NA
260	rsp	1	5	permethrin	0	NA
261	rsp	1	5	permethrin	0	NA
262	rsp	1	5	permethrin	0	NA
263	rsp	1	5	permethrin	0	NA
264	rsp	1	5	permethrin	0	NA
265	rsp	1	5	permethrin	0	NA
266	rsp	1	5	permethrin	0	NA
267	rsp	1	5	permethrin	0	NA
268	rsp	1	5	permethrin	0	NA
269	rsp	1	5	permethrin	0	NA
270	rsp	1	5	permethrin	0	NA
271	rsp	1	5	permethrin	0	NA
272	rsp	1	5	permethrin	0	NA
273	rsp	1	5	permethrin	0	NA
274	rsp	1	5	permethrin	0	NA
275	rsp	1	5	permethrin	0	NA
276	rsp	1	5	permethrin	0	NA
277	rsp	1	5	permethrin	0	NA
278	rsp	1	5	permethrin	0	NA
279	rsp	1	5	permethrin	0	NA
280	rsp	1	5	permethrin	0	NA
281	rsp	1	5	permethrin	0	NA
282	rsp	1	5	permethrin	0	NA
