# Supplementary material for: Sublethal insecticide exposure of larvae affects the blood-feeding behaviour of adult mosquitoes
Source: Parasit Vectors. 2025 May 24;18:189. doi: 10.1186/s13071-025-06815-x (PMC12103745; doi:10.1186/s13071-025-06815-x)
Supplement: Supplementary file 5 — Supplementary material 5. [file 13071_2025_6815_MOESM5_ESM.xlsx]

## Sheet: Feuil1
id	strain	exposure	mating_days	left	right	batch	l_central	choice	proba_net	proba_bf	bm_size
1	kisumu	1	5	net	permethrin	1	1	r	0	1	73.987
2	kisumu	1	5	net	permethrin	1	1	l	1	1	57.658
3	kisumu	1	5	net	permethrin	1	1	l	1	1	130.657
4	kisumu	1	5	net	permethrin	1	1	l	1	1	94.728
5	kisumu	1	5	net	permethrin	1	1	l	1	1	100.369
6	kisumu	1	5	net	permethrin	1	0	NA	NA	NA	NA
7	kisumu	1	5	net	permethrin	1	0	NA	NA	NA	NA
8	kisumu	1	5	net	permethrin	1	0	NA	NA	NA	NA
9	kisumu	1	5	net	permethrin	1	0	NA	NA	NA	NA
10	kisumu	1	5	net	permethrin	1	0	NA	NA	NA	NA
11	kisumu	1	5	net	permethrin	1	0	NA	NA	NA	NA
12	kisumu	1	5	net	permethrin	1	0	NA	NA	NA	NA
13	kisumu	1	5	net	permethrin	1	0	NA	NA	NA	NA
14	kisumu	1	5	net	permethrin	1	0	NA	NA	NA	NA
15	kisumu	1	5	net	permethrin	1	0	NA	NA	NA	NA
16	kisumu	1	5	net	permethrin	1	0	NA	NA	NA	NA
17	kisumu	1	5	net	permethrin	1	0	NA	NA	NA	NA
18	kisumu	0	5	net	permethrin	1	1	r	0	1	1
19	kisumu	0	5	net	permethrin	1	1	r	0	1	68.193
20	kisumu	0	5	net	permethrin	1	1	r	0	1	81.252
21	kisumu	0	5	net	permethrin	1	1	l	1	1	115.776
22	kisumu	0	5	net	permethrin	1	1	l	1	1	94.574
23	kisumu	0	5	net	permethrin	1	1	l	1	1	75.348
24	kisumu	0	5	net	permethrin	1	1	l	1	1	79.496
25	kisumu	0	5	net	permethrin	1	1	r	0	1	1
26	kisumu	0	5	net	permethrin	1	0	NA	NA	NA	NA
27	kisumu	0	5	net	permethrin	1	0	NA	NA	NA	NA
28	kisumu	0	5	net	permethrin	1	0	NA	NA	NA	NA
29	kisumu	0	5	net	permethrin	1	0	NA	NA	NA	NA
30	kisumu	0	5	net	permethrin	1	0	NA	NA	NA	NA
31	kisumu	0	5	net	permethrin	1	0	NA	NA	NA	NA
32	kisumu	0	5	net	permethrin	1	0	NA	NA	NA	NA
33	kisumu	0	5	net	permethrin	1	0	NA	NA	NA	NA
34	kisumu	0	5	net	permethrin	1	0	NA	NA	NA	NA
35	kisumu	0	5	net	permethrin	1	0	NA	NA	NA	NA
36	kisumu	0	5	net	permethrin	1	0	NA	NA	NA	NA
37	kisumu	0	5	net	permethrin	1	0	NA	NA	NA	NA
38	kisumu	0	5	net	permethrin	1	0	NA	NA	NA	NA
39	kisumu	1	5	permethrin	net	1	1	r	1	1	175.409
40	kisumu	1	5	permethrin	net	1	1	r	1	1	17.339
41	kisumu	1	5	permethrin	net	1	1	r	1	1	75.041
42	kisumu	1	5	permethrin	net	1	1	l	0	1	73.263
43	kisumu	1	5	permethrin	net	1	0	NA	NA	NA	NA
44	kisumu	1	5	permethrin	net	1	0	NA	NA	NA	NA
45	kisumu	1	5	permethrin	net	1	0	NA	NA	NA	NA
46	kisumu	1	5	permethrin	net	1	0	NA	NA	NA	NA
47	kisumu	1	5	permethrin	net	1	0	NA	NA	NA	NA
48	kisumu	1	5	permethrin	net	1	0	NA	NA	NA	NA
49	kisumu	1	5	permethrin	net	1	0	NA	NA	NA	NA
50	kisumu	1	5	permethrin	net	1	0	NA	NA	NA	NA
51	kisumu	1	5	permethrin	net	1	0	NA	NA	NA	NA
52	kisumu	1	5	permethrin	net	1	0	NA	NA	NA	NA
53	kisumu	1	5	permethrin	net	1	0	NA	NA	NA	NA
54	kisumu	1	5	permethrin	net	1	0	NA	NA	NA	NA
55	kisumu	1	5	permethrin	net	1	0	NA	NA	NA	NA
56	kisumu	1	5	permethrin	net	1	0	NA	NA	NA	NA
57	kisumu	1	5	permethrin	net	1	0	NA	NA	NA	NA
58	kisumu	1	5	permethrin	net	1	0	NA	NA	NA	NA
59	kisumu	1	5	permethrin	net	1	0	NA	NA	NA	NA
60	kisumu	1	5	permethrin	net	2	1	r	1	1	133.839
61	kisumu	1	5	permethrin	net	2	1	r	1	0	NA
62	kisumu	1	5	permethrin	net	2	0	NA	NA	NA	NA
63	kisumu	1	5	permethrin	net	2	0	NA	NA	NA	NA
64	kisumu	1	5	permethrin	net	2	0	NA	NA	NA	NA
65	kisumu	1	5	permethrin	net	2	0	NA	NA	NA	NA
66	kisumu	1	5	permethrin	net	2	0	NA	NA	NA	NA
67	kisumu	1	5	permethrin	net	2	0	NA	NA	NA	NA
68	kisumu	1	5	permethrin	net	2	0	NA	NA	NA	NA
69	kisumu	1	5	permethrin	net	2	0	NA	NA	NA	NA
70	kisumu	1	5	permethrin	net	2	0	NA	NA	NA	NA
71	kisumu	1	5	permethrin	net	2	0	NA	NA	NA	NA
72	kisumu	1	5	permethrin	net	2	0	NA	NA	NA	NA
73	kisumu	0	5	permethrin	net	1	1	l	0	1	87.354
74	kisumu	0	5	permethrin	net	1	1	r	1	1	77.258
75	kisumu	0	5	permethrin	net	1	1	r	1	1	76.358
76	kisumu	0	5	permethrin	net	1	1	r	1	1	1
77	kisumu	0	5	permethrin	net	1	0	NA	NA	NA	NA
78	kisumu	0	5	permethrin	net	1	0	NA	NA	NA	NA
79	kisumu	0	5	permethrin	net	1	0	NA	NA	NA	NA
80	kisumu	0	5	permethrin	net	1	0	NA	NA	NA	NA
81	kisumu	0	5	permethrin	net	1	0	NA	NA	NA	NA
82	kisumu	0	5	permethrin	net	1	0	NA	NA	NA	NA
83	kisumu	0	5	permethrin	net	1	0	NA	NA	NA	NA
84	kisumu	0	5	permethrin	net	1	0	NA	NA	NA	NA
85	kisumu	0	5	permethrin	net	1	0	NA	NA	NA	NA
86	kisumu	0	5	permethrin	net	1	0	NA	NA	NA	NA
87	kisumu	0	5	permethrin	net	1	0	NA	NA	NA	NA
88	kisumu	0	5	permethrin	net	1	0	NA	NA	NA	NA
89	kisumu	0	5	permethrin	net	1	0	NA	NA	NA	NA
90	kisumu	0	5	permethrin	net	1	0	NA	NA	NA	NA
91	kisumu	0	5	permethrin	net	1	0	NA	NA	NA	NA
92	kisumu	0	5	permethrin	net	1	0	NA	NA	NA	NA
93	kisumu	1	5	net	permethrin	1	1	r	0	1	79.891
94	kisumu	1	5	net	permethrin	1	1	r	0	1	54.497
95	kisumu	1	5	net	permethrin	1	1	r	0	1	1
96	kisumu	1	5	net	permethrin	1	1	l	1	1	1
97	kisumu	1	5	net	permethrin	1	1	l	1	1	48.001
98	kisumu	1	5	net	permethrin	1	1	l	1	1	36.127
99	kisumu	1	5	net	permethrin	1	0	NA	NA	NA	NA
100	kisumu	1	5	net	permethrin	1	0	NA	NA	NA	NA
101	kisumu	1	5	net	permethrin	1	0	NA	NA	NA	NA
102	kisumu	1	5	net	permethrin	1	0	NA	NA	NA	NA
103	kisumu	1	5	net	permethrin	1	0	NA	NA	NA	NA
104	kisumu	1	5	net	permethrin	1	0	NA	NA	NA	NA
105	kisumu	1	5	net	permethrin	1	0	NA	NA	NA	NA
106	kisumu	1	5	net	permethrin	1	0	NA	NA	NA	NA
107	kisumu	1	5	net	permethrin	1	0	NA	NA	NA	NA
108	kisumu	1	5	net	permethrin	1	0	NA	NA	NA	NA
109	kisumu	1	5	net	permethrin	1	0	NA	NA	NA	NA
110	kisumu	1	5	net	permethrin	1	0	NA	NA	NA	NA
111	kisumu	1	5	net	permethrin	1	0	NA	NA	NA	NA
112	kisumu	1	5	net	permethrin	1	0	NA	NA	NA	NA
113	kisumu	1	5	net	permethrin	1	0	NA	NA	NA	NA
114	kisumu	1	5	net	permethrin	1	0	NA	NA	NA	NA
115	kisumu	1	5	net	permethrin	1	0	NA	NA	NA	NA
116	kisumu	1	5	net	permethrin	1	0	NA	NA	NA	NA
117	kisumu	1	5	net	permethrin	1	0	NA	NA	NA	NA
118	kisumu	1	5	net	permethrin	1	0	NA	NA	NA	NA
119	kisumu	1	5	net	permethrin	1	0	NA	NA	NA	NA
120	kisumu	1	5	net	permethrin	1	0	NA	NA	NA	NA
121	kisumu	1	5	net	permethrin	1	0	NA	NA	NA	NA
122	kisumu	0	5	net	permethrin	1	1	l	1	1	73.943
123	kisumu	0	5	net	permethrin	1	1	l	1	1	113.011
124	kisumu	0	5	net	permethrin	1	1	l	1	1	87.178
125	kisumu	0	5	net	permethrin	1	0	NA	NA	NA	NA
126	kisumu	0	5	net	permethrin	1	0	NA	NA	NA	NA
127	kisumu	0	5	net	permethrin	1	0	NA	NA	NA	NA
128	kisumu	0	5	net	permethrin	1	0	NA	NA	NA	NA
129	kisumu	0	5	net	permethrin	1	0	NA	NA	NA	NA
130	kisumu	0	5	net	permethrin	1	0	NA	NA	NA	NA
131	kisumu	0	5	net	permethrin	1	0	NA	NA	NA	NA
132	kisumu	0	5	net	permethrin	1	0	NA	NA	NA	NA
133	kisumu	0	15	net	permethrin	1	1	l	1	1	125.192
134	kisumu	0	15	net	permethrin	1	1	l	1	1	52.983
135	kisumu	0	15	net	permethrin	1	1	l	1	1	85.905
136	kisumu	0	15	net	permethrin	1	1	l	1	1	75.721
137	kisumu	0	15	net	permethrin	1	1	l	1	1	84.895
138	kisumu	0	15	net	permethrin	1	1	l	1	1	87.727
139	kisumu	0	15	net	permethrin	1	1	l	1	1	98.876
140	kisumu	0	15	net	permethrin	1	1	l	1	1	86.124
141	kisumu	0	15	net	permethrin	1	1	l	1	1	73.965
142	kisumu	0	15	net	permethrin	1	1	l	1	1	118.781
143	kisumu	0	15	net	permethrin	1	1	l	1	1	124.646
144	kisumu	0	15	net	permethrin	1	1	l	1	1	134.799
145	kisumu	0	15	net	permethrin	1	1	r	0	1	72.043
146	kisumu	0	15	net	permethrin	1	1	r	0	1	119.022
147	kisumu	0	15	net	permethrin	1	1	r	0	1	1
148	kisumu	0	15	net	permethrin	1	0	NA	NA	NA	NA
149	kisumu	0	15	net	permethrin	1	0	NA	NA	NA	NA
150	kisumu	0	15	net	permethrin	1	0	NA	NA	NA	NA
151	kisumu	0	15	net	permethrin	1	0	NA	NA	NA	NA
152	kisumu	0	15	net	permethrin	1	0	NA	NA	NA	NA
153	kisumu	1	15	net	permethrin	1	1	l	1	1	92.217
154	kisumu	1	15	net	permethrin	1	1	l	1	1	99.657
155	kisumu	1	15	net	permethrin	1	1	l	1	1	99.416
156	kisumu	1	15	net	permethrin	1	1	l	1	1	74.165
157	kisumu	1	15	net	permethrin	1	1	l	1	1	67.71
158	kisumu	1	15	net	permethrin	1	1	l	1	1	138.103
159	kisumu	1	15	net	permethrin	1	1	l	1	1	83.224
160	kisumu	1	15	net	permethrin	1	1	l	1	1	74.822
161	kisumu	1	15	net	permethrin	1	1	l	1	0	NA
162	kisumu	1	15	net	permethrin	1	1	l	1	0	NA
163	kisumu	1	15	net	permethrin	1	0	NA	NA	NA	NA
164	kisumu	1	15	net	permethrin	1	0	NA	NA	NA	NA
165	kisumu	1	15	net	permethrin	1	0	NA	NA	NA	NA
166	kisumu	1	15	net	permethrin	1	0	NA	NA	NA	NA
167	kisumu	1	15	net	permethrin	1	0	NA	NA	NA	NA
168	kisumu	1	15	net	permethrin	1	0	NA	NA	NA	NA
169	kisumu	1	15	net	permethrin	1	0	NA	NA	NA	NA
170	kisumu	1	15	net	permethrin	1	0	NA	NA	NA	NA
171	kisumu	1	15	net	permethrin	2	1	l	1	1	80.073
172	kisumu	1	15	net	permethrin	2	1	l	1	1	109.723
173	kisumu	1	15	net	permethrin	2	1	l	1	1	137.753
174	kisumu	1	15	net	permethrin	2	1	l	1	1	100.62
175	kisumu	1	15	net	permethrin	2	1	l	1	1	100.883
176	kisumu	1	15	net	permethrin	2	1	l	1	1	65.807
177	kisumu	1	15	net	permethrin	2	1	l	1	1	99.023
178	kisumu	1	15	net	permethrin	2	1	l	1	1	83.29
179	kisumu	1	15	net	permethrin	2	1	l	1	1	83.859
180	kisumu	1	15	net	permethrin	2	1	l	1	0	NA
181	kisumu	1	15	net	permethrin	2	0	NA	NA	NA	NA
182	kisumu	1	15	net	permethrin	2	0	NA	NA	NA	NA
183	kisumu	1	15	net	permethrin	2	0	NA	NA	NA	NA
184	kisumu	1	15	net	permethrin	2	0	NA	NA	NA	NA
185	kisumu	1	15	net	permethrin	2	0	NA	NA	NA	NA
186	kisumu	1	15	net	permethrin	2	0	NA	NA	NA	NA
187	kisumu	1	15	net	permethrin	2	0	NA	NA	NA	NA
188	kisumu	1	15	net	permethrin	2	0	NA	NA	NA	NA
189	kisumu	0	15	permethrin	net	1	1	l	0	1	84.471
190	kisumu	0	15	permethrin	net	1	1	l	0	1	51.277
191	kisumu	0	15	permethrin	net	1	1	l	0	1	69.68
192	kisumu	0	15	permethrin	net	1	1	l	0	0	NA
193	kisumu	0	15	permethrin	net	1	0	NA	NA	NA	NA
194	kisumu	0	15	permethrin	net	1	0	NA	NA	NA	NA
195	kisumu	0	15	permethrin	net	1	0	NA	NA	NA	NA
196	kisumu	0	15	permethrin	net	1	0	NA	NA	NA	NA
197	kisumu	0	15	permethrin	net	1	0	NA	NA	NA	NA
198	kisumu	0	15	permethrin	net	1	0	NA	NA	NA	NA
199	kisumu	0	15	permethrin	net	1	0	NA	NA	NA	NA
200	kisumu	0	15	permethrin	net	1	0	NA	NA	NA	NA
201	kisumu	0	15	permethrin	net	1	0	NA	NA	NA	NA
202	kisumu	0	15	permethrin	net	1	0	NA	NA	NA	NA
203	kisumu	0	15	permethrin	net	1	0	NA	NA	NA	NA
204	kisumu	0	15	permethrin	net	1	0	NA	NA	NA	NA
205	kisumu	0	15	permethrin	net	1	0	NA	NA	NA	NA
206	kisumu	0	15	permethrin	net	1	0	NA	NA	NA	NA
207	kisumu	0	15	permethrin	net	1	0	NA	NA	NA	NA
208	kisumu	1	15	permethrin	net	1	1	l	0	1	69.111
209	kisumu	1	15	permethrin	net	1	1	l	0	0	NA
210	kisumu	1	15	permethrin	net	1	0	NA	NA	NA	NA
211	kisumu	1	15	permethrin	net	1	0	NA	NA	NA	NA
212	kisumu	1	15	permethrin	net	1	0	NA	NA	NA	NA
213	kisumu	1	15	permethrin	net	1	0	NA	NA	NA	NA
214	kisumu	1	15	permethrin	net	1	0	NA	NA	NA	NA
215	kisumu	1	15	permethrin	net	1	0	NA	NA	NA	NA
216	kisumu	1	15	permethrin	net	1	0	NA	NA	NA	NA
217	kisumu	1	15	permethrin	net	1	0	NA	NA	NA	NA
218	kisumu	1	15	permethrin	net	1	0	NA	NA	NA	NA
219	kisumu	1	15	permethrin	net	1	0	NA	NA	NA	NA
220	kisumu	1	15	permethrin	net	1	0	NA	NA	NA	NA
221	kisumu	1	15	permethrin	net	1	0	NA	NA	NA	NA
222	kisumu	1	15	permethrin	net	1	0	NA	NA	NA	NA
223	kisumu	1	15	permethrin	net	1	0	NA	NA	NA	NA
224	kisumu	1	15	permethrin	net	1	0	NA	NA	NA	NA
225	kisumu	1	15	permethrin	net	1	0	NA	NA	NA	NA
226	kisumu	1	15	permethrin	net	1	0	NA	NA	NA	NA
227	kisumu	1	15	permethrin	net	1	0	NA	NA	NA	NA
228	kisumu	1	15	permethrin	net	1	0	NA	NA	NA	NA
229	kisumu	1	15	permethrin	net	1	0	NA	NA	NA	NA
230	kisumu	1	15	permethrin	net	1	0	NA	NA	NA	NA
231	kisumu	1	15	permethrin	net	1	0	NA	NA	NA	NA
232	kisumu	1	15	permethrin	net	1	0	NA	NA	NA	NA
233	kisumu	0	15	net	permethrin	1	1	l	1	1	104.405
234	kisumu	0	15	net	permethrin	1	1	l	1	1	98.869
235	kisumu	0	15	net	permethrin	1	1	l	1	1	71.693
236	kisumu	0	15	net	permethrin	1	1	l	1	1	145.739
237	kisumu	0	15	net	permethrin	1	1	l	1	1	111.517
238	kisumu	0	15	net	permethrin	1	1	l	1	1	120.751
239	kisumu	0	15	net	permethrin	1	1	l	1	1	100.532
240	kisumu	0	15	net	permethrin	1	1	l	1	1	1
241	kisumu	0	15	net	permethrin	1	0	NA	NA	NA	NA
242	kisumu	0	15	net	permethrin	1	0	NA	NA	NA	NA
243	kisumu	0	15	net	permethrin	1	0	NA	NA	NA	NA
244	kisumu	0	15	net	permethrin	1	0	NA	NA	NA	NA
245	kisumu	0	15	net	permethrin	1	0	NA	NA	NA	NA
246	kisumu	0	15	net	permethrin	1	0	NA	NA	NA	NA
247	kisumu	0	15	net	permethrin	1	0	NA	NA	NA	NA
248	kisumu	0	15	net	permethrin	1	0	NA	NA	NA	NA
249	kisumu	0	15	net	permethrin	1	0	NA	NA	NA	NA
250	kisumu	0	15	net	permethrin	1	0	NA	NA	NA	NA
251	kisumu	0	15	net	permethrin	1	0	NA	NA	NA	NA
252	kisumu	0	15	net	permethrin	1	0	NA	NA	NA	NA
253	kisumu	1	15	net	permethrin	1	1	l	1	1	101.758
254	kisumu	1	15	net	permethrin	1	1	l	1	1	111.298
255	kisumu	1	15	net	permethrin	1	1	l	1	1	50.534
256	kisumu	1	15	net	permethrin	1	1	l	1	1	83.596
257	kisumu	1	15	net	permethrin	1	1	l	1	1	65.041
258	kisumu	1	15	net	permethrin	1	1	l	1	1	50.398
259	kisumu	1	15	net	permethrin	1	1	l	1	1	70.27
260	kisumu	1	15	net	permethrin	1	1	l	1	1	52
261	kisumu	1	15	net	permethrin	1	1	l	1	1	89.341
262	kisumu	1	15	net	permethrin	1	1	l	1	1	49.407
263	kisumu	1	15	net	permethrin	1	1	l	1	1	73.265
264	kisumu	1	15	net	permethrin	1	1	l	1	1	2.759
265	kisumu	1	15	net	permethrin	1	1	l	1	0	NA
266	kisumu	1	15	net	permethrin	1	0	NA	NA	NA	NA
267	kisumu	1	15	net	permethrin	1	0	NA	NA	NA	NA
268	kisumu	1	15	net	permethrin	1	0	NA	NA	NA	NA
269	kisumu	1	15	net	permethrin	1	0	NA	NA	NA	NA
270	kisumu	1	15	net	permethrin	1	0	NA	NA	NA	NA
271	kisumu	1	15	net	permethrin	1	0	NA	NA	NA	NA
272	kisumu	1	15	net	permethrin	1	0	NA	NA	NA	NA
273	kisumu	1	15	net	permethrin	1	0	NA	NA	NA	NA
274	kisumu	1	15	net	permethrin	1	0	NA	NA	NA	NA
275	kisumu	1	15	net	permethrin	1	0	NA	NA	NA	NA
276	kisumu	1	15	net	permethrin	1	0	NA	NA	NA	NA
277	kisumu	1	15	net	permethrin	1	0	NA	NA	NA	NA
278	kisumu	1	15	net	permethrin	1	0	NA	NA	NA	NA
279	kisumu	1	15	net	permethrin	1	0	NA	NA	NA	NA
280	kisumu	1	15	net	permethrin	1	0	NA	NA	NA	NA
281	kisumu	1	15	net	permethrin	1	0	NA	NA	NA	NA
282	kisumu	1	15	net	permethrin	1	0	NA	NA	NA	NA
283	kisumu	1	15	net	permethrin	1	1	l	1	0	NA
1	rsp	0	5	net	permethrin	1	1	r	0	1	91.172
2	rsp	0	5	net	permethrin	1	1	r	0	1	123.993
3	rsp	0	5	net	permethrin	1	1	r	0	0	NA
4	rsp	0	5	net	permethrin	1	1	l	1	1	63.481
5	rsp	0	5	net	permethrin	1	1	l	1	1	32.529
6	rsp	0	5	net	permethrin	1	1	l	1	1	123.555
7	rsp	0	5	net	permethrin	1	1	l	1	1	93.461
8	rsp	0	5	net	permethrin	1	1	l	1	1	117.776
9	rsp	0	5	net	permethrin	1	1	l	1	1	1
10	rsp	0	5	net	permethrin	1	1	l	1	1	84.421
11	rsp	0	5	net	permethrin	1	1	l	1	1	10.807
12	rsp	0	5	net	permethrin	1	1	l	1	1	13.057
13	rsp	0	5	net	permethrin	1	1	r	0	0	NA
14	rsp	0	5	net	permethrin	1	1	l	1	0	NA
15	rsp	0	5	net	permethrin	1	0	NA	NA	NA	NA
16	rsp	0	5	net	permethrin	1	0	NA	NA	NA	NA
17	rsp	0	5	net	permethrin	1	0	NA	NA	NA	NA
18	rsp	0	5	net	permethrin	1	0	NA	NA	NA	NA
19	rsp	0	5	net	permethrin	1	0	NA	NA	NA	NA
20	rsp	0	5	net	permethrin	1	0	NA	NA	NA	NA
21	rsp	0	5	net	permethrin	1	0	NA	NA	NA	NA
22	rsp	0	5	net	permethrin	1	0	NA	NA	NA	NA
23	rsp	0	5	net	permethrin	1	0	NA	NA	NA	NA
24	rsp	1	5	net	permethrin	1	1	l	1	1	73.188
25	rsp	1	5	net	permethrin	1	1	l	1	1	106.696
26	rsp	1	5	net	permethrin	1	1	l	1	1	36.095
27	rsp	1	5	net	permethrin	1	1	l	1	1	88.254
28	rsp	1	5	net	permethrin	1	1	l	1	1	109.328
29	rsp	1	5	net	permethrin	1	1	l	1	1	87.644
30	rsp	1	5	net	permethrin	1	1	l	1	1	94.109
31	rsp	1	5	net	permethrin	1	1	l	1	1	103.568
32	rsp	1	5	net	permethrin	1	1	r	0	1	104.77
33	rsp	1	5	net	permethrin	1	1	l	1	1	61.841
34	rsp	1	5	net	permethrin	1	1	l	1	1	125.595
35	rsp	1	5	net	permethrin	1	1	l	1	1	87.072
36	rsp	1	5	net	permethrin	1	1	l	1	1	35.371
37	rsp	1	5	net	permethrin	1	0	NA	NA	NA	NA
38	rsp	1	5	net	permethrin	1	0	NA	NA	NA	NA
39	rsp	1	5	net	permethrin	1	0	NA	NA	NA	NA
40	rsp	1	5	net	permethrin	1	0	NA	NA	NA	NA
41	rsp	1	5	net	permethrin	1	0	NA	NA	NA	NA
42	rsp	1	5	net	permethrin	1	0	NA	NA	NA	NA
43	rsp	1	5	net	permethrin	1	0	NA	NA	NA	NA
44	rsp	1	5	net	permethrin	1	0	NA	NA	NA	NA
45	rsp	1	5	net	permethrin	1	0	NA	NA	NA	NA
46	rsp	1	5	net	permethrin	1	0	NA	NA	NA	NA
47	rsp	0	5	permethrin	net	2	1	l	0	1	108.164
48	rsp	0	5	permethrin	net	2	1	l	0	1	132.747
49	rsp	0	5	permethrin	net	2	1	l	0	1	78.528
50	rsp	0	5	permethrin	net	2	1	l	0	1	97.389
51	rsp	0	5	permethrin	net	2	1	l	0	1	66.361
52	rsp	0	5	permethrin	net	2	1	l	0	1	78.547
53	rsp	0	5	permethrin	net	2	1	r	1	0	NA
54	rsp	0	5	permethrin	net	2	1	l	0	1	113.523
55	rsp	0	5	permethrin	net	2	0	NA	NA	NA	NA
56	rsp	0	5	permethrin	net	2	0	NA	NA	NA	NA
57	rsp	0	5	permethrin	net	2	0	NA	NA	NA	NA
58	rsp	0	5	permethrin	net	2	0	NA	NA	NA	NA
59	rsp	0	5	permethrin	net	2	0	NA	NA	NA	NA
60	rsp	0	5	permethrin	net	2	0	NA	NA	NA	NA
61	rsp	0	5	permethrin	net	2	0	NA	NA	NA	NA
62	rsp	0	5	permethrin	net	2	0	NA	NA	NA	NA
63	rsp	0	5	permethrin	net	2	0	NA	NA	NA	NA
64	rsp	0	5	permethrin	net	2	0	NA	NA	NA	NA
65	rsp	0	5	permethrin	net	2	0	NA	NA	NA	NA
66	rsp	0	5	permethrin	net	2	0	NA	NA	NA	NA
67	rsp	0	5	permethrin	net	2	0	NA	NA	NA	NA
68	rsp	0	5	permethrin	net	2	0	NA	NA	NA	NA
69	rsp	1	5	permethrin	net	2	1	l	0	1	112.436
70	rsp	1	5	permethrin	net	2	1	l	0	1	86.557
71	rsp	1	5	permethrin	net	2	1	l	0	1	89.481
72	rsp	1	5	permethrin	net	2	1	l	0	1	96.906
73	rsp	1	5	permethrin	net	2	1	r	1	1	97.245
74	rsp	1	5	permethrin	net	2	1	l	0	1	85.039
75	rsp	1	5	permethrin	net	2	1	l	0	1	105.993
76	rsp	1	5	permethrin	net	2	1	l	0	1	134.729
77	rsp	1	5	permethrin	net	2	1	l	0	1	117.132
78	rsp	1	5	permethrin	net	2	1	r	1	1	5.595
79	rsp	1	5	permethrin	net	2	1	l	0	1	138.273
80	rsp	1	5	permethrin	net	2	1	l	0	1	32.263
81	rsp	1	5	permethrin	net	2	0	NA	NA	NA	NA
82	rsp	1	5	permethrin	net	2	0	NA	NA	NA	NA
83	rsp	1	5	permethrin	net	2	0	NA	NA	NA	NA
84	rsp	1	5	permethrin	net	2	0	NA	NA	NA	NA
85	rsp	1	5	permethrin	net	2	0	NA	NA	NA	NA
86	rsp	1	5	permethrin	net	2	0	NA	NA	NA	NA
87	rsp	1	5	permethrin	net	2	0	NA	NA	NA	NA
88	rsp	1	5	permethrin	net	2	0	NA	NA	NA	NA
89	rsp	1	5	permethrin	net	2	0	NA	NA	NA	NA
90	rsp	1	5	permethrin	net	2	0	NA	NA	NA	NA
91	rsp	1	5	permethrin	net	2	0	NA	NA	NA	NA
92	rsp	1	5	permethrin	net	2	0	NA	NA	NA	NA
93	rsp	1	5	permethrin	net	2	0	NA	NA	NA	NA
94	rsp	1	5	permethrin	net	2	0	NA	NA	NA	NA
95	rsp	1	5	permethrin	net	2	0	NA	NA	NA	NA
96	rsp	0	5	net	permethrin	3	1	r	0	1	117.2
97	rsp	0	5	net	permethrin	3	1	r	0	1	76.918
98	rsp	0	5	net	permethrin	3	1	l	1	1	127.812
99	rsp	0	5	net	permethrin	3	1	r	0	1	100.433
100	rsp	0	5	net	permethrin	3	1	l	1	1	95.092
101	rsp	0	5	net	permethrin	3	1	l	1	0	NA
102	rsp	0	5	net	permethrin	3	1	l	1	0	NA
103	rsp	0	5	net	permethrin	3	0	NA	NA	NA	NA
104	rsp	0	5	net	permethrin	3	0	NA	NA	NA	NA
105	rsp	0	5	net	permethrin	3	0	NA	NA	NA	NA
106	rsp	0	5	net	permethrin	3	0	NA	NA	NA	NA
107	rsp	0	5	net	permethrin	3	0	NA	NA	NA	NA
108	rsp	0	5	net	permethrin	3	0	NA	NA	NA	NA
109	rsp	0	5	net	permethrin	3	0	NA	NA	NA	NA
110	rsp	0	5	net	permethrin	3	0	NA	NA	NA	NA
111	rsp	0	5	net	permethrin	3	0	NA	NA	NA	NA
112	rsp	0	5	net	permethrin	3	0	NA	NA	NA	NA
113	rsp	0	5	net	permethrin	3	0	NA	NA	NA	NA
114	rsp	0	5	net	permethrin	3	0	NA	NA	NA	NA
115	rsp	0	5	net	permethrin	3	0	NA	NA	NA	NA
116	rsp	0	5	net	permethrin	3	0	NA	NA	NA	NA
117	rsp	0	5	net	permethrin	3	0	NA	NA	NA	NA
118	rsp	1	5	net	permethrin	3	1	l	1	1	108.909
119	rsp	1	5	net	permethrin	3	1	l	1	1	94.872
120	rsp	1	5	net	permethrin	3	1	l	1	1	100.602
121	rsp	1	5	net	permethrin	3	1	l	1	1	113.351
122	rsp	1	5	net	permethrin	3	1	l	1	1	82.225
123	rsp	1	5	net	permethrin	3	1	l	1	1	78.444
124	rsp	1	5	net	permethrin	3	1	l	1	1	46.334
125	rsp	1	5	net	permethrin	3	1	l	1	1	100.433
126	rsp	1	5	net	permethrin	3	1	l	1	1	144.935
127	rsp	1	5	net	permethrin	3	1	l	1	1	102.976
128	rsp	1	5	net	permethrin	3	1	l	1	1	116.759
129	rsp	1	5	net	permethrin	3	1	l	1	1	108.401
130	rsp	1	5	net	permethrin	3	1	l	1	1	102.45
131	rsp	1	5	net	permethrin	3	1	l	1	1	117.979
132	rsp	1	5	net	permethrin	3	1	l	1	1	3.662
133	rsp	1	5	net	permethrin	3	1	l	1	1	4.12
134	rsp	1	5	net	permethrin	3	1	l	1	0	NA
135	rsp	1	5	net	permethrin	3	0	NA	NA	NA	NA
136	rsp	1	5	net	permethrin	3	0	NA	NA	NA	NA
137	rsp	1	5	net	permethrin	3	0	NA	NA	NA	NA
138	rsp	1	5	net	permethrin	3	0	NA	NA	NA	NA
139	rsp	1	5	net	permethrin	3	0	NA	NA	NA	NA
140	rsp	1	5	net	permethrin	3	0	NA	NA	NA	NA
141	rsp	0	5	permethrin	net	4	1	r	1	1	117.25
142	rsp	0	5	permethrin	net	4	1	l	0	1	12.461
143	rsp	0	5	permethrin	net	4	1	r	1	1	3.951
144	rsp	0	5	permethrin	net	4	1	l	0	1	84.937
145	rsp	0	5	permethrin	net	4	1	l	0	1	108.774
146	rsp	0	5	permethrin	net	4	1	l	0	1	114.046
147	rsp	0	5	permethrin	net	4	1	l	0	1	108.842
148	rsp	0	5	permethrin	net	4	1	l	0	0	NA
149	rsp	0	5	permethrin	net	4	0	NA	NA	NA	NA
150	rsp	0	5	permethrin	net	4	0	NA	NA	NA	NA
151	rsp	0	5	permethrin	net	4	0	NA	NA	NA	NA
152	rsp	0	5	permethrin	net	4	0	NA	NA	NA	NA
153	rsp	0	5	permethrin	net	4	0	NA	NA	NA	NA
154	rsp	0	5	permethrin	net	4	0	NA	NA	NA	NA
155	rsp	0	5	permethrin	net	4	0	NA	NA	NA	NA
156	rsp	0	5	permethrin	net	4	0	NA	NA	NA	NA
157	rsp	0	5	permethrin	net	4	0	NA	NA	NA	NA
158	rsp	0	5	permethrin	net	4	0	NA	NA	NA	NA
159	rsp	0	5	permethrin	net	4	0	NA	NA	NA	NA
160	rsp	0	5	permethrin	net	4	0	NA	NA	NA	NA
161	rsp	0	5	permethrin	net	4	0	NA	NA	NA	NA
162	rsp	0	5	permethrin	net	4	0	NA	NA	NA	NA
163	rsp	0	5	permethrin	net	4	0	NA	NA	NA	NA
164	rsp	0	5	permethrin	net	4	0	NA	NA	NA	NA
165	rsp	0	5	permethrin	net	4	0	NA	NA	NA	NA
166	rsp	0	5	permethrin	net	4	0	NA	NA	NA	NA
167	rsp	0	5	permethrin	net	4	0	NA	NA	NA	NA
168	rsp	0	5	permethrin	net	4	0	NA	NA	NA	NA
169	rsp	0	5	permethrin	net	4	0	NA	NA	NA	NA
170	rsp	1	5	permethrin	net	4	1	l	0	1	119.166
171	rsp	1	5	permethrin	net	4	1	l	0	1	117.335
172	rsp	1	5	permethrin	net	4	1	r	1	1	92.658
173	rsp	1	5	permethrin	net	4	1	l	0	1	109.967
174	rsp	1	5	permethrin	net	4	1	r	1	1	60.274
175	rsp	1	5	permethrin	net	4	1	r	1	1	100.045
176	rsp	1	5	permethrin	net	4	1	r	1	1	146.193
177	rsp	1	5	permethrin	net	4	1	r	1	1	125.057
178	rsp	1	5	permethrin	net	4	1	l	0	1	124.643
179	rsp	1	5	permethrin	net	4	1	l	0	1	142.831
180	rsp	1	5	permethrin	net	4	1	r	1	1	131.435
181	rsp	1	5	permethrin	net	4	1	l	0	1	3.624
182	rsp	1	5	permethrin	net	4	0	NA	NA	NA	NA
183	rsp	1	5	permethrin	net	4	0	NA	NA	NA	NA
184	rsp	1	5	permethrin	net	4	0	NA	NA	NA	NA
185	rsp	1	5	permethrin	net	4	0	NA	NA	NA	NA
186	rsp	1	5	permethrin	net	4	0	NA	NA	NA	NA
187	rsp	1	5	permethrin	net	4	0	NA	NA	NA	NA
188	rsp	1	5	permethrin	net	4	0	NA	NA	NA	NA
189	rsp	1	5	permethrin	net	4	0	NA	NA	NA	NA
190	rsp	1	5	permethrin	net	4	0	NA	NA	NA	NA
191	rsp	1	5	permethrin	net	4	0	NA	NA	NA	NA
192	rsp	1	5	permethrin	net	4	0	NA	NA	NA	NA
193	rsp	1	5	permethrin	net	4	0	NA	NA	NA	NA
194	rsp	1	5	permethrin	net	4	0	NA	NA	NA	NA
195	rsp	1	5	permethrin	net	4	0	NA	NA	NA	NA
196	rsp	1	5	permethrin	net	4	0	NA	NA	NA	NA
197	rsp	1	5	permethrin	net	4	0	NA	NA	NA	NA
198	rsp	1	5	permethrin	net	4	0	NA	NA	NA	NA
199	rsp	1	5	permethrin	net	4	0	NA	NA	NA	NA
200	rsp	1	5	permethrin	net	4	0	NA	NA	NA	NA
201	rsp	0	15	net	permethrin	1	1	l	1	1	57.541
202	rsp	0	15	net	permethrin	1	1	l	1	1	49.292
203	rsp	0	15	net	permethrin	1	1	l	1	1	6.49
204	rsp	0	15	net	permethrin	1	1	l	1	1	55.835
205	rsp	0	15	net	permethrin	1	1	l	1	1	66.254
206	rsp	0	15	net	permethrin	1	1	l	1	1	60.042
207	rsp	0	15	net	permethrin	1	1	l	1	1	54.725
208	rsp	0	15	net	permethrin	1	1	l	1	1	34.583
209	rsp	0	15	net	permethrin	1	1	l	1	0	NA
210	rsp	0	15	net	permethrin	1	0	NA	NA	NA	NA
211	rsp	0	15	net	permethrin	1	0	NA	NA	NA	NA
212	rsp	0	15	net	permethrin	1	0	NA	NA	NA	NA
213	rsp	0	15	net	permethrin	1	0	NA	NA	NA	NA
214	rsp	0	15	net	permethrin	1	0	NA	NA	NA	NA
215	rsp	0	15	net	permethrin	1	0	NA	NA	NA	NA
216	rsp	0	15	net	permethrin	1	0	NA	NA	NA	NA
217	rsp	0	15	net	permethrin	1	0	NA	NA	NA	NA
218	rsp	0	15	net	permethrin	1	0	NA	NA	NA	NA
219	rsp	0	15	net	permethrin	1	0	NA	NA	NA	NA
220	rsp	1	15	net	permethrin	1	1	l	1	1	67.844
221	rsp	1	15	net	permethrin	1	1	l	1	1	87.208
222	rsp	1	15	net	permethrin	1	1	r	0	1	92.807
223	rsp	1	15	net	permethrin	1	1	l	1	1	50.369
224	rsp	1	15	net	permethrin	1	1	l	1	1	8.908
225	rsp	1	15	net	permethrin	1	1	l	1	0	NA
226	rsp	1	15	net	permethrin	1	1	l	1	0	NA
227	rsp	1	15	net	permethrin	1	1	l	1	0	NA
228	rsp	1	15	net	permethrin	1	1	l	1	0	NA
229	rsp	1	15	net	permethrin	1	0	NA	NA	NA	NA
230	rsp	1	15	net	permethrin	1	0	NA	NA	NA	NA
231	rsp	1	15	net	permethrin	1	0	NA	NA	NA	NA
232	rsp	1	15	net	permethrin	1	0	NA	NA	NA	NA
233	rsp	1	15	net	permethrin	1	0	NA	NA	NA	NA
234	rsp	1	15	net	permethrin	1	0	NA	NA	NA	NA
235	rsp	1	15	net	permethrin	1	0	NA	NA	NA	NA
236	rsp	1	15	net	permethrin	1	0	NA	NA	NA	NA
237	rsp	1	15	net	permethrin	1	0	NA	NA	NA	NA
238	rsp	1	15	net	permethrin	1	0	NA	NA	NA	NA
239	rsp	1	15	net	permethrin	1	0	NA	NA	NA	NA
240	rsp	1	15	net	permethrin	1	0	NA	NA	NA	NA
241	rsp	1	15	net	permethrin	1	0	NA	NA	NA	NA
242	rsp	1	15	net	permethrin	1	0	NA	NA	NA	NA
243	rsp	0	15	permethrin	net	2	0	NA	NA	NA	NA
244	rsp	0	15	permethrin	net	2	0	NA	NA	NA	NA
245	rsp	0	15	permethrin	net	2	0	NA	NA	NA	NA
246	rsp	0	15	permethrin	net	2	0	NA	NA	NA	NA
247	rsp	0	15	permethrin	net	2	0	NA	NA	NA	NA
248	rsp	0	15	permethrin	net	2	0	NA	NA	NA	NA
249	rsp	0	15	permethrin	net	2	0	NA	NA	NA	NA
250	rsp	0	15	permethrin	net	2	0	NA	NA	NA	NA
251	rsp	0	15	permethrin	net	2	0	NA	NA	NA	NA
252	rsp	0	15	permethrin	net	2	0	NA	NA	NA	NA
253	rsp	0	15	permethrin	net	2	0	NA	NA	NA	NA
254	rsp	0	15	permethrin	net	2	0	NA	NA	NA	NA
255	rsp	0	15	permethrin	net	2	0	NA	NA	NA	NA
256	rsp	0	15	permethrin	net	2	0	NA	NA	NA	NA
257	rsp	0	15	permethrin	net	2	0	NA	NA	NA	NA
258	rsp	0	15	permethrin	net	2	0	NA	NA	NA	NA
259	rsp	0	15	permethrin	net	2	0	NA	NA	NA	NA
260	rsp	0	15	permethrin	net	2	0	NA	NA	NA	NA
261	rsp	0	15	permethrin	net	2	0	NA	NA	NA	NA
262	rsp	0	15	permethrin	net	2	0	NA	NA	NA	NA
263	rsp	0	15	permethrin	net	2	0	NA	NA	NA	NA
264	rsp	1	15	permethrin	net	2	1	r	1	1	16.611
265	rsp	1	15	permethrin	net	2	1	r	1	1	19.526
266	rsp	1	15	permethrin	net	2	1	r	1	0	NA
267	rsp	1	15	permethrin	net	2	1	r	1	0	NA
268	rsp	1	15	permethrin	net	2	0	NA	NA	NA	NA
269	rsp	1	15	permethrin	net	2	0	NA	NA	NA	NA
270	rsp	1	15	permethrin	net	2	0	NA	NA	NA	NA
271	rsp	1	15	permethrin	net	2	0	NA	NA	NA	NA
272	rsp	1	15	permethrin	net	2	0	NA	NA	NA	NA
273	rsp	1	15	permethrin	net	2	0	NA	NA	NA	NA
274	rsp	1	15	permethrin	net	2	0	NA	NA	NA	NA
275	rsp	1	15	permethrin	net	2	0	NA	NA	NA	NA
276	rsp	1	15	permethrin	net	2	0	NA	NA	NA	NA
277	rsp	1	15	permethrin	net	2	0	NA	NA	NA	NA
278	rsp	1	15	permethrin	net	2	0	NA	NA	NA	NA
279	rsp	1	15	permethrin	net	2	0	NA	NA	NA	NA
280	rsp	1	15	permethrin	net	2	0	NA	NA	NA	NA
281	rsp	1	15	permethrin	net	2	0	NA	NA	NA	NA
282	rsp	1	15	permethrin	net	2	0	NA	NA	NA	NA
283	rsp	1	15	permethrin	net	2	0	NA	NA	NA	NA
284	rsp	1	15	permethrin	net	2	0	NA	NA	NA	NA
285	rsp	1	15	permethrin	net	2	0	NA	NA	NA	NA
286	rsp	1	15	permethrin	net	2	0	NA	NA	NA	NA
287	rsp	1	15	permethrin	net	2	0	NA	NA	NA	NA
288	rsp	1	15	permethrin	net	2	0	NA	NA	NA	NA
289	rsp	1	15	permethrin	net	2	0	NA	NA	NA	NA
290	rsp	1	15	permethrin	net	2	0	NA	NA	NA	NA
291	rsp	0	15	net	permethrin	3	1	r	0	1	61.815
292	rsp	0	15	net	permethrin	3	1	r	0	1	58.75
293	rsp	0	15	net	permethrin	3	1	r	0	1	74.718
294	rsp	0	15	net	permethrin	3	1	r	0	0	NA
295	rsp	0	15	net	permethrin	3	1	l	1	1	6.623
296	rsp	0	15	net	permethrin	3	0	NA	NA	NA	NA
297	rsp	0	15	net	permethrin	3	0	NA	NA	NA	NA
298	rsp	0	15	net	permethrin	3	0	NA	NA	NA	NA
299	rsp	0	15	net	permethrin	3	0	NA	NA	NA	NA
300	rsp	0	15	net	permethrin	3	0	NA	NA	NA	NA
301	rsp	0	15	net	permethrin	3	0	NA	NA	NA	NA
302	rsp	0	15	net	permethrin	3	0	NA	NA	NA	NA
303	rsp	0	15	net	permethrin	3	0	NA	NA	NA	NA
304	rsp	0	15	net	permethrin	3	0	NA	NA	NA	NA
305	rsp	0	15	net	permethrin	3	0	NA	NA	NA	NA
306	rsp	0	15	net	permethrin	3	0	NA	NA	NA	NA
307	rsp	0	15	net	permethrin	3	0	NA	NA	NA	NA
308	rsp	0	15	net	permethrin	3	0	NA	NA	NA	NA
309	rsp	0	15	net	permethrin	3	0	NA	NA	NA	NA
310	rsp	0	15	net	permethrin	3	0	NA	NA	NA	NA
311	rsp	0	15	net	permethrin	3	0	NA	NA	NA	NA
312	rsp	1	15	net	permethrin	3	1	r	0	1	59.827
313	rsp	1	15	net	permethrin	3	1	r	0	1	39.652
314	rsp	1	15	net	permethrin	3	1	r	0	0	NA
315	rsp	1	15	net	permethrin	3	0	NA	NA	NA	NA
316	rsp	1	15	net	permethrin	3	0	NA	NA	NA	NA
317	rsp	1	15	net	permethrin	3	0	NA	NA	NA	NA
318	rsp	1	15	net	permethrin	3	0	NA	NA	NA	NA
319	rsp	1	15	net	permethrin	3	0	NA	NA	NA	NA
320	rsp	1	15	net	permethrin	3	0	NA	NA	NA	NA
321	rsp	1	15	net	permethrin	3	0	NA	NA	NA	NA
322	rsp	1	15	net	permethrin	3	0	NA	NA	NA	NA
323	rsp	1	15	net	permethrin	3	0	NA	NA	NA	NA
324	rsp	1	15	net	permethrin	3	0	NA	NA	NA	NA
325	rsp	1	15	net	permethrin	3	0	NA	NA	NA	NA
326	rsp	1	15	net	permethrin	3	0	NA	NA	NA	NA
327	rsp	1	15	net	permethrin	3	0	NA	NA	NA	NA
328	rsp	1	15	net	permethrin	3	0	NA	NA	NA	NA
329	rsp	1	15	net	permethrin	3	0	NA	NA	NA	NA
330	rsp	1	15	net	permethrin	3	0	NA	NA	NA	NA
331	rsp	1	15	net	permethrin	3	0	NA	NA	NA	NA
332	rsp	1	15	net	permethrin	3	0	NA	NA	NA	NA
333	rsp	1	15	net	permethrin	3	0	NA	NA	NA	NA
334	rsp	1	15	net	permethrin	3	0	NA	NA	NA	NA
335	rsp	1	15	net	permethrin	3	0	NA	NA	NA	NA
336	rsp	1	15	net	permethrin	3	0	NA	NA	NA	NA
337	rsp	1	15	net	permethrin	3	0	NA	NA	NA	NA
338	rsp	1	15	net	permethrin	3	0	NA	NA	NA	NA
339	rsp	1	15	net	permethrin	3	0	NA	NA	NA	NA
340	rsp	0	15	permethrin	net	4	0	NA	NA	NA	NA
341	rsp	0	15	permethrin	net	4	0	NA	NA	NA	NA
342	rsp	0	15	permethrin	net	4	0	NA	NA	NA	NA
343	rsp	0	15	permethrin	net	4	0	NA	NA	NA	NA
344	rsp	0	15	permethrin	net	4	0	NA	NA	NA	NA
345	rsp	0	15	permethrin	net	4	0	NA	NA	NA	NA
346	rsp	0	15	permethrin	net	4	0	NA	NA	NA	NA
347	rsp	0	15	permethrin	net	4	0	NA	NA	NA	NA
348	rsp	0	15	permethrin	net	4	0	NA	NA	NA	NA
349	rsp	0	15	permethrin	net	4	0	NA	NA	NA	NA
350	rsp	0	15	permethrin	net	4	0	NA	NA	NA	NA
351	rsp	0	15	permethrin	net	4	0	NA	NA	NA	NA
352	rsp	0	15	permethrin	net	4	0	NA	NA	NA	NA
353	rsp	0	15	permethrin	net	4	0	NA	NA	NA	NA
354	rsp	0	15	permethrin	net	4	0	NA	NA	NA	NA
355	rsp	0	15	permethrin	net	4	0	NA	NA	NA	NA
356	rsp	0	15	permethrin	net	4	0	NA	NA	NA	NA
357	rsp	0	15	permethrin	net	4	0	NA	NA	NA	NA
358	rsp	0	15	permethrin	net	4	0	NA	NA	NA	NA
359	rsp	0	15	permethrin	net	4	0	NA	NA	NA	NA
360	rsp	0	15	permethrin	net	4	0	NA	NA	NA	NA
361	rsp	0	15	permethrin	net	4	0	NA	NA	NA	NA
362	rsp	0	15	permethrin	net	4	0	NA	NA	NA	NA
363	rsp	0	15	permethrin	net	4	0	NA	NA	NA	NA
364	rsp	0	15	permethrin	net	4	0	NA	NA	NA	NA
365	rsp	1	15	permethrin	net	4	0	NA	NA	NA	NA
366	rsp	1	15	permethrin	net	4	0	NA	NA	NA	NA
367	rsp	1	15	permethrin	net	4	0	NA	NA	NA	NA
368	rsp	1	15	permethrin	net	4	0	NA	NA	NA	NA
369	rsp	1	15	permethrin	net	4	0	NA	NA	NA	NA
370	rsp	1	15	permethrin	net	4	0	NA	NA	NA	NA
371	rsp	1	15	permethrin	net	4	0	NA	NA	NA	NA
372	rsp	1	15	permethrin	net	4	0	NA	NA	NA	NA
373	rsp	1	15	permethrin	net	4	0	NA	NA	NA	NA
374	rsp	1	15	permethrin	net	4	0	NA	NA	NA	NA
375	rsp	1	15	permethrin	net	4	0	NA	NA	NA	NA
376	rsp	1	15	permethrin	net	4	0	NA	NA	NA	NA
377	rsp	1	15	permethrin	net	4	0	NA	NA	NA	NA
378	rsp	1	15	permethrin	net	4	0	NA	NA	NA	NA
379	rsp	1	15	permethrin	net	4	0	NA	NA	NA	NA
380	rsp	1	15	permethrin	net	4	0	NA	NA	NA	NA
381	rsp	1	15	net	permethrin	5	1	r	0	1	76.839
382	rsp	1	15	net	permethrin	5	1	r	0	1	68.888
383	rsp	1	15	net	permethrin	5	0	NA	NA	NA	NA
384	rsp	1	15	net	permethrin	5	0	NA	NA	NA	NA
385	rsp	1	15	net	permethrin	5	0	NA	NA	NA	NA
386	rsp	1	15	net	permethrin	5	0	NA	NA	NA	NA
387	rsp	1	15	net	permethrin	5	0	NA	NA	NA	NA
388	rsp	1	15	net	permethrin	5	0	NA	NA	NA	NA
389	rsp	1	15	net	permethrin	5	0	NA	NA	NA	NA
390	rsp	1	15	net	permethrin	5	0	NA	NA	NA	NA
391	rsp	1	15	net	permethrin	5	0	NA	NA	NA	NA
392	rsp	1	15	net	permethrin	5	0	NA	NA	NA	NA
393	rsp	1	15	net	permethrin	5	0	NA	NA	NA	NA
394	rsp	1	15	net	permethrin	5	0	NA	NA	NA	NA
395	rsp	1	15	net	permethrin	5	0	NA	NA	NA	NA
396	rsp	1	15	net	permethrin	5	0	NA	NA	NA	NA
397	rsp	1	15	net	permethrin	5	0	NA	NA	NA	NA
398	rsp	1	15	net	permethrin	5	0	NA	NA	NA	NA
399	rsp	1	15	net	permethrin	5	0	NA	NA	NA	NA
400	rsp	1	15	net	permethrin	5	0	NA	NA	NA	NA
401	rsp	1	15	net	permethrin	5	0	NA	NA	NA	NA
402	rsp	1	15	net	permethrin	5	0	NA	NA	NA	NA
403	rsp	1	15	net	permethrin	5	0	NA	NA	NA	NA
404	rsp	1	15	net	permethrin	5	0	NA	NA	NA	NA
