# Supplementary material for: Sublethal insecticide exposure of larvae affects the blood-feeding behaviour of adult mosquitoes
Source: Parasit Vectors. 2025 May 24;18:189. doi: 10.1186/s13071-025-06815-x (PMC12103745; doi:10.1186/s13071-025-06815-x)
Supplement: Supplementary file 6 — Supplementary material 6. [file 13071_2025_6815_MOESM6_ESM.xlsx]

## Sheet: Feuil1
id	strain	exposure	exposure_time	tube	tube_test	kd	ko	censor
1	rsp	0	30 min	1	1	20	1	1
2	rsp	0	30 min	1	1	30	1	1
3	rsp	0	30 min	1	1	30	1	1
4	rsp	0	30 min	1	1	30	1	0
5	rsp	0	30 min	1	1	30	0	0
6	rsp	0	30 min	1	1	30	0	0
7	rsp	0	30 min	1	1	30	0	0
8	rsp	0	30 min	1	1	30	0	0
9	rsp	0	30 min	1	1	30	0	0
10	rsp	0	30 min	1	1	30	0	0
11	rsp	0	30 min	1	1	30	0	0
12	rsp	0	30 min	1	1	30	0	0
13	rsp	0	30 min	1	1	30	0	0
14	rsp	0	30 min	1	1	30	0	0
15	rsp	0	30 min	1	1	30	0	0
16	rsp	0	30 min	1	1	30	0	0
17	rsp	0	30 min	1	1	30	0	0
18	rsp	0	30 min	1	1	30	0	0
19	rsp	0	30 min	1	1	30	0	0
20	rsp	0	30 min	1	1	30	0	0
21	rsp	0	30 min	2	1	25	1	1
22	rsp	0	30 min	2	1	25	1	1
23	rsp	0	30 min	2	1	30	1	1
24	rsp	0	30 min	2	1	30	1	1
25	rsp	0	30 min	2	1	30	1	0
26	rsp	0	30 min	2	1	30	1	0
27	rsp	0	30 min	2	1	30	1	0
28	rsp	0	30 min	2	1	30	1	0
29	rsp	0	30 min	2	1	30	0	0
30	rsp	0	30 min	2	1	30	0	0
31	rsp	0	30 min	2	1	30	0	0
32	rsp	0	30 min	2	1	30	0	0
33	rsp	0	30 min	2	1	30	0	0
34	rsp	0	30 min	2	1	30	0	0
35	rsp	0	30 min	2	1	30	0	0
36	rsp	0	30 min	2	1	30	0	0
37	rsp	0	30 min	2	1	30	0	0
38	rsp	0	30 min	2	1	30	0	0
39	rsp	0	30 min	2	1	30	0	0
40	rsp	0	30 min	2	1	30	0	0
41	rsp	0	30 min	2	1	30	0	0
42	rsp	0	30 min	3	1	30	1	1
43	rsp	0	30 min	3	1	30	1	0
44	rsp	0	30 min	3	1	30	1	0
45	rsp	0	30 min	3	1	30	0	0
46	rsp	0	30 min	3	1	30	0	0
47	rsp	0	30 min	3	1	30	0	0
48	rsp	0	30 min	3	1	30	0	0
49	rsp	0	30 min	3	1	30	0	0
50	rsp	0	30 min	3	1	30	0	0
51	rsp	0	30 min	3	1	30	0	0
52	rsp	0	30 min	3	1	30	0	0
53	rsp	0	30 min	3	1	30	0	0
54	rsp	0	30 min	3	1	30	0	0
55	rsp	0	30 min	3	1	30	0	0
56	rsp	0	30 min	3	1	30	0	0
57	rsp	0	30 min	3	1	30	0	0
58	rsp	0	30 min	3	1	30	0	0
59	rsp	0	30 min	3	1	30	0	0
60	rsp	0	30 min	3	1	30	0	0
61	rsp	0	30 min	4	1	30	1	1
62	rsp	0	30 min	4	1	30	1	1
63	rsp	0	30 min	4	1	30	1	0
64	rsp	0	30 min	4	1	30	0	0
65	rsp	0	30 min	4	1	30	0	0
66	rsp	0	30 min	4	1	30	0	0
67	rsp	0	30 min	4	1	30	0	0
68	rsp	0	30 min	4	1	30	0	0
69	rsp	0	30 min	4	1	30	0	0
70	rsp	0	30 min	4	1	30	0	0
71	rsp	0	30 min	4	1	30	0	0
72	rsp	0	30 min	4	1	30	0	0
73	rsp	0	30 min	4	1	30	0	0
74	rsp	0	30 min	4	1	30	0	0
75	rsp	0	30 min	4	1	30	0	0
76	rsp	0	30 min	4	1	30	0	0
77	rsp	0	30 min	4	1	30	0	0
78	rsp	0	30 min	4	1	30	0	0
79	rsp	0	30 min	4	1	30	0	0
80	rsp	0	30 min	5	1	25	1	1
81	rsp	0	30 min	5	1	25	1	1
82	rsp	0	30 min	5	1	30	1	1
83	rsp	0	30 min	5	1	30	1	0
84	rsp	0	30 min	5	1	30	1	0
85	rsp	0	30 min	5	1	30	1	0
86	rsp	0	30 min	5	1	30	1	0
87	rsp	0	30 min	5	1	30	1	0
88	rsp	0	30 min	5	1	30	1	0
89	rsp	0	30 min	5	1	30	1	0
90	rsp	0	30 min	5	1	30	1	0
91	rsp	0	30 min	5	1	30	0	0
92	rsp	0	30 min	5	1	30	0	0
93	rsp	0	30 min	5	1	30	0	0
94	rsp	0	30 min	5	1	30	0	0
95	rsp	0	30 min	5	1	30	0	0
96	rsp	0	30 min	5	1	30	0	0
97	rsp	0	30 min	5	1	30	0	0
98	rsp	0	30 min	5	1	30	0	0
99	rsp	0	30 min	5	1	30	0	0
100	rsp	0	30 min	5	1	30	0	0
101	rsp	0	30 min	5	1	30	0	0
102	rsp	0	60 min	6	1	30	1	1
103	rsp	0	60 min	6	1	30	1	1
104	rsp	0	60 min	6	1	45	1	1
105	rsp	0	60 min	6	1	45	1	1
106	rsp	0	60 min	6	1	45	1	1
107	rsp	0	60 min	6	1	45	1	1
108	rsp	0	60 min	6	1	45	1	1
109	rsp	0	60 min	6	1	45	1	1
110	rsp	0	60 min	6	1	45	1	1
111	rsp	0	60 min	6	1	45	1	1
112	rsp	0	60 min	6	1	45	1	1
113	rsp	0	60 min	6	1	45	1	1
114	rsp	0	60 min	6	1	45	1	1
115	rsp	0	60 min	6	1	60	1	1
116	rsp	0	60 min	6	1	60	1	1
117	rsp	0	60 min	6	1	60	0	1
118	rsp	0	60 min	6	1	60	0	1
119	rsp	0	60 min	6	1	60	0	1
120	rsp	0	60 min	6	1	60	0	0
121	rsp	0	60 min	6	1	60	0	0
122	rsp	0	60 min	6	1	60	0	0
123	rsp	0	60 min	7	1	5	1	1
124	rsp	0	60 min	7	1	25	1	1
125	rsp	0	60 min	7	1	30	1	1
126	rsp	0	60 min	7	1	30	1	1
127	rsp	0	60 min	7	1	45	1	1
128	rsp	0	60 min	7	1	45	1	1
129	rsp	0	60 min	7	1	45	1	1
130	rsp	0	60 min	7	1	45	1	1
131	rsp	0	60 min	7	1	60	1	1
132	rsp	0	60 min	7	1	60	1	1
133	rsp	0	60 min	7	1	60	1	1
134	rsp	0	60 min	7	1	60	1	1
135	rsp	0	60 min	7	1	60	1	1
136	rsp	0	60 min	7	1	60	1	1
137	rsp	0	60 min	7	1	60	1	1
138	rsp	0	60 min	7	1	60	1	1
139	rsp	0	60 min	7	1	60	1	1
140	rsp	0	60 min	7	1	60	0	0
141	rsp	0	60 min	7	1	60	0	0
142	rsp	0	60 min	7	1	60	0	0
143	rsp	0	60 min	7	1	60	0	0
144	rsp	0	60 min	7	1	60	0	0
145	rsp	0	60 min	8	1	5	1	1
146	rsp	0	60 min	8	1	15	1	1
147	rsp	0	60 min	8	1	15	1	1
148	rsp	0	60 min	8	1	45	1	1
149	rsp	0	60 min	8	1	45	1	1
150	rsp	0	60 min	8	1	45	1	1
151	rsp	0	60 min	8	1	45	1	1
152	rsp	0	60 min	8	1	45	1	1
153	rsp	0	60 min	8	1	45	1	1
154	rsp	0	60 min	8	1	45	1	1
155	rsp	0	60 min	8	1	45	1	1
156	rsp	0	60 min	8	1	60	1	1
157	rsp	0	60 min	8	1	60	1	1
158	rsp	0	60 min	8	1	60	1	1
159	rsp	0	60 min	8	1	60	1	1
160	rsp	0	60 min	8	1	60	0	0
161	rsp	0	60 min	8	1	60	0	0
162	rsp	0	60 min	9	1	30	1	1
163	rsp	0	60 min	9	1	30	1	1
164	rsp	0	60 min	9	1	45	1	1
165	rsp	0	60 min	9	1	45	1	1
166	rsp	0	60 min	9	1	45	1	1
167	rsp	0	60 min	9	1	45	1	1
168	rsp	0	60 min	9	1	60	1	1
169	rsp	0	60 min	9	1	60	1	1
170	rsp	0	60 min	9	1	60	1	1
171	rsp	0	60 min	9	1	60	0	1
172	rsp	0	60 min	9	1	60	0	1
173	rsp	0	60 min	9	1	60	0	1
174	rsp	0	60 min	9	1	60	0	1
175	rsp	0	60 min	9	1	60	0	1
176	rsp	0	60 min	9	1	60	0	1
177	rsp	0	60 min	9	1	60	0	1
178	rsp	0	60 min	9	1	60	0	0
179	rsp	0	60 min	9	1	60	0	0
180	rsp	0	60 min	9	1	60	0	0
181	rsp	0	60 min	9	1	60	0	0
182	rsp	0	60 min	9	1	60	0	0
183	rsp	0	60 min	10	1	45	1	1
184	rsp	0	60 min	10	1	45	1	1
185	rsp	0	60 min	10	1	45	1	1
186	rsp	0	60 min	10	1	45	1	1
187	rsp	0	60 min	10	1	60	1	1
188	rsp	0	60 min	10	1	60	1	1
189	rsp	0	60 min	10	1	60	1	1
190	rsp	0	60 min	10	1	60	1	1
191	rsp	0	60 min	10	1	60	1	1
192	rsp	0	60 min	10	1	60	1	1
193	rsp	0	60 min	10	1	60	1	1
194	rsp	0	60 min	10	1	60	1	1
195	rsp	0	60 min	10	1	60	0	1
196	rsp	0	60 min	10	1	60	0	1
197	rsp	0	60 min	10	1	60	0	1
198	rsp	0	60 min	10	1	60	0	0
199	rsp	0	60 min	10	1	60	0	0
200	rsp	0	60 min	10	1	60	0	0
201	rsp	0	60 min	10	1	60	0	0
202	rsp	0	60 min	10	1	60	0	0
203	rsp	0	60 min	10	1	60	0	0
204	rsp	0	30 min	11	1	30	1	1
205	rsp	0	30 min	11	1	30	1	0
206	rsp	0	30 min	11	1	30	1	0
207	rsp	0	30 min	11	1	30	1	0
208	rsp	0	30 min	11	1	30	1	0
209	rsp	0	30 min	11	1	30	1	0
210	rsp	0	30 min	11	1	30	1	0
211	rsp	0	30 min	11	1	30	1	0
212	rsp	0	30 min	11	1	30	0	0
213	rsp	0	30 min	11	1	30	0	0
214	rsp	0	30 min	11	1	30	0	0
215	rsp	0	30 min	11	1	30	0	0
216	rsp	0	30 min	11	1	30	0	0
217	rsp	0	30 min	11	1	30	0	0
218	rsp	0	30 min	11	1	30	0	0
219	rsp	0	30 min	11	1	30	0	0
220	rsp	0	30 min	11	1	30	0	0
221	rsp	0	30 min	11	1	30	0	0
222	rsp	0	30 min	11	1	30	0	0
223	rsp	0	30 min	11	1	30	0	0
224	rsp	0	60 min	12	1	30	1	1
225	rsp	0	60 min	12	1	30	1	1
226	rsp	0	60 min	12	1	30	1	1
227	rsp	0	60 min	12	1	60	1	1
228	rsp	0	60 min	12	1	60	1	1
229	rsp	0	60 min	12	1	60	1	1
230	rsp	0	60 min	12	1	60	1	1
231	rsp	0	60 min	12	1	60	1	1
232	rsp	0	60 min	12	1	60	1	1
233	rsp	0	60 min	12	1	60	1	1
234	rsp	0	60 min	12	1	60	1	1
235	rsp	0	60 min	12	1	60	1	1
236	rsp	0	60 min	12	1	60	1	1
237	rsp	0	60 min	12	1	60	1	1
238	rsp	0	60 min	12	1	60	1	1
239	rsp	0	60 min	12	1	60	1	1
240	rsp	0	60 min	12	1	60	1	1
241	rsp	0	60 min	12	1	60	1	1
242	rsp	0	60 min	12	1	60	1	1
243	rsp	0	60 min	12	1	60	1	0
244	rsp	0	60 min	13	0	60	0	0
245	rsp	0	60 min	13	0	60	0	0
246	rsp	0	60 min	13	0	60	0	0
247	rsp	0	60 min	13	0	60	0	0
248	rsp	0	60 min	13	0	60	0	0
249	rsp	0	60 min	13	0	60	0	0
250	rsp	0	60 min	13	0	60	0	0
251	rsp	0	60 min	13	0	60	0	0
252	rsp	0	60 min	13	0	60	0	0
253	rsp	0	60 min	13	0	60	0	0
254	rsp	0	60 min	13	0	60	0	0
255	rsp	0	60 min	13	0	60	0	0
256	rsp	0	60 min	13	0	60	0	0
257	rsp	0	60 min	13	0	60	0	0
258	rsp	0	60 min	13	0	60	0	0
259	rsp	1	30 min	14	1	25	1	1
260	rsp	1	30 min	14	1	30	1	1
261	rsp	1	30 min	14	1	30	1	0
262	rsp	1	30 min	14	1	30	1	0
263	rsp	1	30 min	14	1	30	1	0
264	rsp	1	30 min	14	1	30	1	0
265	rsp	1	30 min	14	1	30	1	0
266	rsp	1	30 min	14	1	30	1	0
267	rsp	1	30 min	14	1	30	0	0
268	rsp	1	30 min	14	1	30	0	0
269	rsp	1	30 min	14	1	30	0	0
270	rsp	1	30 min	14	1	30	0	0
271	rsp	1	30 min	14	1	30	0	0
272	rsp	1	30 min	14	1	30	0	0
273	rsp	1	30 min	14	1	30	0	0
274	rsp	1	30 min	14	1	30	0	0
275	rsp	1	30 min	14	1	30	0	0
276	rsp	1	30 min	14	1	30	0	0
277	rsp	1	30 min	14	1	30	0	0
278	rsp	1	30 min	14	1	30	0	0
279	rsp	1	30 min	14	1	30	0	0
280	rsp	1	30 min	15	1	30	1	1
281	rsp	1	30 min	15	1	30	1	1
282	rsp	1	30 min	15	1	30	0	0
283	rsp	1	30 min	15	1	30	0	0
284	rsp	1	30 min	15	1	30	0	0
285	rsp	1	30 min	15	1	30	0	0
286	rsp	1	30 min	15	1	30	0	0
287	rsp	1	30 min	15	1	30	0	0
288	rsp	1	30 min	15	1	30	0	0
289	rsp	1	30 min	15	1	30	0	0
290	rsp	1	30 min	15	1	30	0	0
291	rsp	1	30 min	15	1	30	0	0
292	rsp	1	30 min	15	1	30	0	0
293	rsp	1	30 min	15	1	30	0	0
294	rsp	1	30 min	15	1	30	0	0
295	rsp	1	30 min	15	1	30	0	0
296	rsp	1	30 min	15	1	30	0	0
297	rsp	1	30 min	15	1	30	0	0
298	rsp	1	30 min	15	1	30	0	0
299	rsp	1	30 min	15	1	30	0	0
300	rsp	1	30 min	15	1	30	0	0
301	rsp	1	30 min	15	1	30	0	0
302	rsp	1	30 min	16	1	25	1	1
303	rsp	1	30 min	16	1	30	1	0
304	rsp	1	30 min	16	1	30	1	0
305	rsp	1	30 min	16	1	30	1	0
306	rsp	1	30 min	16	1	30	0	0
307	rsp	1	30 min	16	1	30	0	0
308	rsp	1	30 min	16	1	30	0	0
309	rsp	1	30 min	16	1	30	0	0
310	rsp	1	30 min	16	1	30	0	0
311	rsp	1	30 min	16	1	30	0	0
312	rsp	1	30 min	16	1	30	0	0
313	rsp	1	30 min	16	1	30	0	0
314	rsp	1	30 min	16	1	30	0	0
315	rsp	1	30 min	16	1	30	0	0
316	rsp	1	30 min	16	1	30	0	0
317	rsp	1	30 min	16	1	30	0	0
318	rsp	1	30 min	16	1	30	0	0
319	rsp	1	30 min	16	1	30	0	0
320	rsp	1	30 min	16	1	30	0	0
321	rsp	1	30 min	16	1	30	0	0
322	rsp	1	30 min	16	1	30	0	0
323	rsp	1	30 min	16	1	30	0	0
324	rsp	1	30 min	16	1	30	0	0
325	rsp	1	30 min	17	1	25	1	1
326	rsp	1	30 min	17	1	30	1	1
327	rsp	1	30 min	17	1	30	1	1
328	rsp	1	30 min	17	1	30	1	0
329	rsp	1	30 min	17	1	30	1	0
330	rsp	1	30 min	17	1	30	1	0
331	rsp	1	30 min	17	1	30	1	0
332	rsp	1	30 min	17	1	30	1	0
333	rsp	1	30 min	17	1	30	1	0
334	rsp	1	30 min	17	1	30	1	0
335	rsp	1	30 min	17	1	30	1	0
336	rsp	1	30 min	17	1	30	1	0
337	rsp	1	30 min	17	1	30	0	0
338	rsp	1	30 min	17	1	30	0	0
339	rsp	1	30 min	17	1	30	0	0
340	rsp	1	30 min	17	1	30	0	0
341	rsp	1	30 min	17	1	30	0	0
342	rsp	1	30 min	17	1	30	0	0
343	rsp	1	30 min	17	1	30	0	0
344	rsp	1	30 min	17	1	30	0	0
345	rsp	1	30 min	17	1	30	0	0
346	rsp	1	30 min	17	1	30	0	0
347	rsp	1	30 min	17	1	30	0	0
348	rsp	1	30 min	17	1	30	0	0
349	rsp	1	30 min	18	1	30	1	1
350	rsp	1	30 min	18	1	30	1	1
351	rsp	1	30 min	18	1	30	1	0
352	rsp	1	30 min	18	1	30	1	0
353	rsp	1	30 min	18	1	30	1	0
354	rsp	1	30 min	18	1	30	1	0
355	rsp	1	30 min	18	1	30	1	0
356	rsp	1	30 min	18	1	30	1	0
357	rsp	1	30 min	18	1	30	1	0
358	rsp	1	30 min	18	1	30	0	0
359	rsp	1	30 min	18	1	30	0	0
360	rsp	1	30 min	18	1	30	0	0
361	rsp	1	30 min	18	1	30	0	0
362	rsp	1	30 min	18	1	30	0	0
363	rsp	1	30 min	18	1	30	0	0
364	rsp	1	30 min	18	1	30	0	0
365	rsp	1	30 min	18	1	30	0	0
366	rsp	1	30 min	18	1	30	0	0
367	rsp	1	30 min	18	1	30	0	0
368	rsp	1	30 min	18	1	30	0	0
369	rsp	1	30 min	18	1	30	0	0
370	rsp	1	30 min	18	1	30	0	0
371	rsp	1	30 min	18	1	30	0	0
372	rsp	1	30 min	18	1	30	0	0
373	rsp	1	30 min	18	1	30	0	0
374	rsp	1	30 min	18	1	30	0	0
375	rsp	1	60 min	19	1	25	1	1
376	rsp	1	60 min	19	1	25	1	1
377	rsp	1	60 min	19	1	45	1	1
378	rsp	1	60 min	19	1	45	1	1
379	rsp	1	60 min	19	1	45	1	1
380	rsp	1	60 min	19	1	45	1	1
381	rsp	1	60 min	19	1	45	1	1
382	rsp	1	60 min	19	1	45	1	1
383	rsp	1	60 min	19	1	45	1	1
384	rsp	1	60 min	19	1	45	1	1
385	rsp	1	60 min	19	1	60	1	1
386	rsp	1	60 min	19	1	60	1	1
387	rsp	1	60 min	19	1	60	1	1
388	rsp	1	60 min	19	1	60	1	1
389	rsp	1	60 min	19	1	60	1	1
390	rsp	1	60 min	19	1	60	1	1
391	rsp	1	60 min	19	1	60	1	1
392	rsp	1	60 min	19	1	60	0	0
393	rsp	1	60 min	19	1	60	0	0
394	rsp	1	60 min	20	1	30	1	1
395	rsp	1	60 min	20	1	45	1	1
396	rsp	1	60 min	20	1	45	1	1
397	rsp	1	60 min	20	1	45	1	1
398	rsp	1	60 min	20	1	45	1	1
399	rsp	1	60 min	20	1	45	1	1
400	rsp	1	60 min	20	1	45	1	1
401	rsp	1	60 min	20	1	45	1	1
402	rsp	1	60 min	20	1	60	1	1
403	rsp	1	60 min	20	1	60	1	1
404	rsp	1	60 min	20	1	60	1	1
405	rsp	1	60 min	20	1	60	1	1
406	rsp	1	60 min	20	1	60	1	1
407	rsp	1	60 min	20	1	60	1	1
408	rsp	1	60 min	20	1	60	1	1
409	rsp	1	60 min	20	1	60	1	1
410	rsp	1	60 min	20	1	60	1	0
411	rsp	1	60 min	20	1	60	0	0
412	rsp	1	60 min	20	1	60	0	0
413	rsp	1	60 min	20	1	60	0	0
414	rsp	1	60 min	20	1	60	0	0
415	rsp	1	60 min	21	1	25	1	1
416	rsp	1	60 min	21	1	45	1	1
417	rsp	1	60 min	21	1	45	1	1
418	rsp	1	60 min	21	1	45	1	1
419	rsp	1	60 min	21	1	45	1	1
420	rsp	1	60 min	21	1	60	1	1
421	rsp	1	60 min	21	1	60	1	1
422	rsp	1	60 min	21	1	60	1	1
423	rsp	1	60 min	21	1	60	1	1
424	rsp	1	60 min	21	1	60	0	1
425	rsp	1	60 min	21	1	60	0	1
426	rsp	1	60 min	21	1	60	0	0
427	rsp	1	60 min	21	1	60	0	0
428	rsp	1	60 min	21	1	60	0	0
429	rsp	1	60 min	21	1	60	0	0
430	rsp	1	60 min	21	1	60	0	0
431	rsp	1	60 min	21	1	60	0	0
432	rsp	1	60 min	21	1	60	0	0
433	rsp	1	60 min	21	1	60	0	0
434	rsp	1	60 min	22	1	25	1	1
435	rsp	1	60 min	22	1	45	1	1
436	rsp	1	60 min	22	1	45	1	1
437	rsp	1	60 min	22	1	45	1	1
438	rsp	1	60 min	22	1	45	1	1
439	rsp	1	60 min	22	1	45	1	1
440	rsp	1	60 min	22	1	45	1	1
441	rsp	1	60 min	22	1	45	1	1
442	rsp	1	60 min	22	1	45	1	1
443	rsp	1	60 min	22	1	60	1	1
444	rsp	1	60 min	22	1	60	1	1
445	rsp	1	60 min	22	1	60	1	1
446	rsp	1	60 min	22	1	60	1	1
447	rsp	1	60 min	22	1	60	1	1
448	rsp	1	60 min	22	1	60	1	1
449	rsp	1	60 min	22	1	60	1	1
450	rsp	1	60 min	22	1	60	1	1
451	rsp	1	60 min	22	1	60	1	1
452	rsp	1	60 min	22	1	60	1	0
453	rsp	1	60 min	22	1	60	1	0
454	rsp	1	60 min	22	1	60	1	0
455	rsp	1	60 min	22	1	60	0	0
456	rsp	1	60 min	22	1	60	0	0
457	rsp	1	60 min	22	1	60	0	0
458	rsp	1	60 min	22	1	60	0	0
459	rsp	1	60 min	22	1	60	0	0
460	rsp	1	60 min	23	1	25	1	1
461	rsp	1	60 min	23	1	25	1	1
462	rsp	1	60 min	23	1	30	1	1
463	rsp	1	60 min	23	1	45	1	1
464	rsp	1	60 min	23	1	45	1	1
465	rsp	1	60 min	23	1	45	1	1
466	rsp	1	60 min	23	1	45	1	1
467	rsp	1	60 min	23	1	45	1	1
468	rsp	1	60 min	23	1	45	1	1
469	rsp	1	60 min	23	1	45	1	1
470	rsp	1	60 min	23	1	45	1	1
471	rsp	1	60 min	23	1	45	1	1
472	rsp	1	60 min	23	1	45	1	1
473	rsp	1	60 min	23	1	45	1	1
474	rsp	1	60 min	23	1	60	1	1
475	rsp	1	60 min	23	1	60	1	1
476	rsp	1	60 min	23	1	60	1	1
477	rsp	1	60 min	23	1	60	1	1
478	rsp	1	60 min	23	1	60	1	1
479	rsp	1	60 min	23	1	60	1	1
480	rsp	1	60 min	23	1	60	1	1
481	rsp	1	60 min	23	1	60	1	1
482	rsp	1	60 min	23	1	60	1	1
483	rsp	1	60 min	23	1	60	1	1
484	rsp	1	60 min	23	1	60	0	0
485	rsp	1	60 min	23	1	60	0	0
486	rsp	1	30 min	24	1	25	1	1
487	rsp	1	30 min	24	1	30	1	1
488	rsp	1	30 min	24	1	30	1	1
489	rsp	1	30 min	24	1	30	1	0
490	rsp	1	30 min	24	1	30	1	0
491	rsp	1	30 min	24	1	30	1	0
492	rsp	1	30 min	24	1	30	1	0
493	rsp	1	30 min	24	1	30	1	0
494	rsp	1	30 min	24	1	30	1	0
495	rsp	1	30 min	24	1	30	0	0
496	rsp	1	30 min	24	1	30	0	0
497	rsp	1	30 min	24	1	30	0	0
498	rsp	1	30 min	24	1	30	0	0
499	rsp	1	30 min	24	1	30	0	0
500	rsp	1	30 min	24	1	30	0	0
501	rsp	1	30 min	24	1	30	0	0
502	rsp	1	30 min	24	1	30	0	0
503	rsp	1	60 min	25	1	30	1	1
504	rsp	1	60 min	25	1	30	1	1
505	rsp	1	60 min	25	1	45	1	1
506	rsp	1	60 min	25	1	45	1	1
507	rsp	1	60 min	25	1	45	1	1
508	rsp	1	60 min	25	1	45	1	1
509	rsp	1	60 min	25	1	45	1	1
510	rsp	1	60 min	25	1	45	1	1
511	rsp	1	60 min	25	1	45	1	1
512	rsp	1	60 min	25	1	45	1	1
513	rsp	1	60 min	25	1	45	1	1
514	rsp	1	60 min	25	1	45	1	1
515	rsp	1	60 min	25	1	60	1	1
516	rsp	1	60 min	25	1	60	1	1
517	rsp	1	60 min	25	1	60	0	1
518	rsp	1	60 min	25	1	60	0	1
519	rsp	1	60 min	25	1	60	0	0
520	rsp	1	60 min	25	1	60	0	0
521	rsp	1	60 min	25	1	60	0	0
522	rsp	1	60 min	25	1	60	0	0
523	rsp	1	60 min	26	0	60	0	0
524	rsp	1	60 min	26	0	60	0	0
525	rsp	1	60 min	26	0	60	0	0
526	rsp	1	60 min	26	0	60	0	0
527	rsp	1	60 min	26	0	60	0	0
528	rsp	1	60 min	26	0	60	0	0
529	rsp	1	60 min	26	0	60	0	0
530	rsp	1	60 min	26	0	60	0	0
531	rsp	1	60 min	26	0	60	0	0
532	rsp	1	60 min	26	0	60	0	0
533	rsp	1	60 min	26	0	60	0	0
534	rsp	1	60 min	26	0	60	0	0
535	rsp	1	60 min	26	0	60	0	0
536	rsp	1	60 min	26	0	60	0	0
537	rsp	1	60 min	26	0	60	0	0
538	rsp	1	60 min	26	0	60	0	0
539	rsp	1	60 min	26	0	60	0	0
540	rsp	1	60 min	26	0	60	0	0
541	rsp	1	60 min	26	0	60	0	0
542	rsp	1	60 min	26	0	60	0	0
543	rsp	1	60 min	26	0	60	0	0
544	rsp	1	60 min	26	0	60	0	0
545	kis	0	30 min	1	1	10	1	1
546	kis	0	30 min	1	1	10	1	1
547	kis	0	30 min	1	1	10	1	1
548	kis	0	30 min	1	1	10	1	1
549	kis	0	30 min	1	1	10	1	1
550	kis	0	30 min	1	1	10	1	1
551	kis	0	30 min	1	1	10	1	1
552	kis	0	30 min	1	1	15	1	1
553	kis	0	30 min	1	1	15	1	1
554	kis	0	30 min	1	1	15	1	1
555	kis	0	30 min	1	1	15	1	1
556	kis	0	30 min	1	1	15	1	1
557	kis	0	30 min	1	1	15	1	1
558	kis	0	30 min	1	1	15	1	1
559	kis	0	30 min	1	1	15	1	1
560	kis	0	30 min	1	1	15	1	1
561	kis	0	30 min	1	1	15	1	1
562	kis	0	30 min	1	1	15	1	1
563	kis	0	30 min	1	1	15	1	1
564	kis	0	30 min	1	1	15	1	1
565	kis	0	30 min	1	1	15	1	1
566	kis	0	30 min	1	1	15	1	1
567	kis	0	30 min	1	1	15	1	1
568	kis	0	30 min	1	1	15	1	1
569	kis	0	30 min	1	1	15	0	1
570	kis	0	30 min	2	1	10	1	1
571	kis	0	30 min	2	1	10	1	1
572	kis	0	30 min	2	1	10	1	1
573	kis	0	30 min	2	1	10	1	1
574	kis	0	30 min	2	1	10	1	1
575	kis	0	30 min	2	1	10	1	1
576	kis	0	30 min	2	1	10	1	1
577	kis	0	30 min	2	1	10	1	1
578	kis	0	30 min	2	1	10	1	1
579	kis	0	30 min	2	1	10	1	1
580	kis	0	30 min	2	1	10	1	1
581	kis	0	30 min	2	1	10	1	1
582	kis	0	30 min	2	1	10	1	1
583	kis	0	30 min	2	1	15	1	1
584	kis	0	30 min	2	1	15	1	1
585	kis	0	30 min	2	1	15	1	1
586	kis	0	30 min	2	1	15	1	1
587	kis	0	30 min	2	1	15	1	1
588	kis	0	30 min	2	1	15	1	1
589	kis	0	30 min	2	1	15	1	1
590	kis	0	30 min	2	1	15	1	1
591	kis	0	30 min	2	1	15	1	1
592	kis	0	30 min	2	1	15	1	1
593	kis	0	30 min	2	1	15	1	1
594	kis	0	30 min	2	1	15	1	1
595	kis	0	30 min	2	1	15	1	1
596	kis	0	30 min	2	1	20	1	1
597	kis	0	30 min	2	1	20	1	1
598	kis	0	30 min	2	1	25	1	1
599	kis	0	30 min	3	1	10	1	1
600	kis	0	30 min	3	1	10	1	1
601	kis	0	30 min	3	1	10	1	1
602	kis	0	30 min	3	1	10	1	1
603	kis	0	30 min	3	1	10	1	1
604	kis	0	30 min	3	1	10	1	1
605	kis	0	30 min	3	1	10	1	1
606	kis	0	30 min	3	1	10	1	1
607	kis	0	30 min	3	1	10	1	1
608	kis	0	30 min	3	1	10	1	1
609	kis	0	30 min	3	1	10	1	1
610	kis	0	30 min	3	1	10	1	1
611	kis	0	30 min	3	1	15	1	1
612	kis	0	30 min	3	1	15	1	1
613	kis	0	30 min	3	1	15	1	1
614	kis	0	30 min	3	1	15	1	1
615	kis	0	30 min	3	1	15	1	1
616	kis	0	30 min	3	1	15	1	1
617	kis	0	30 min	3	1	15	1	1
618	kis	0	30 min	3	1	15	1	1
619	kis	0	30 min	3	1	15	1	1
620	kis	0	30 min	3	1	20	1	1
621	kis	0	30 min	3	1	20	1	1
622	kis	0	30 min	4	1	10	1	1
623	kis	0	30 min	4	1	10	1	1
624	kis	0	30 min	4	1	10	1	1
625	kis	0	30 min	4	1	10	1	1
626	kis	0	30 min	4	1	10	1	1
627	kis	0	30 min	4	1	10	1	1
628	kis	0	30 min	4	1	10	1	1
629	kis	0	30 min	4	1	10	1	1
630	kis	0	30 min	4	1	10	1	1
631	kis	0	30 min	4	1	15	1	1
632	kis	0	30 min	4	1	15	1	1
633	kis	0	30 min	4	1	15	1	1
634	kis	0	30 min	4	1	15	1	1
635	kis	0	30 min	4	1	15	1	1
636	kis	0	30 min	4	1	15	1	1
637	kis	0	30 min	4	1	15	1	1
638	kis	0	30 min	4	1	15	1	1
639	kis	0	30 min	4	1	15	1	1
640	kis	0	30 min	4	1	15	1	1
641	kis	0	30 min	4	1	15	1	1
642	kis	0	30 min	4	1	15	1	1
643	kis	0	30 min	4	1	15	1	1
644	kis	0	30 min	4	1	15	1	1
645	kis	0	30 min	4	1	15	1	1
646	kis	0	30 min	4	1	15	1	1
647	kis	0	30 min	4	1	20	0	1
648	kis	0	30 min	4	1	20	0	1
649	kis	0	30 min	5	1	10	1	1
650	kis	0	30 min	5	1	10	1	1
651	kis	0	30 min	5	1	10	1	1
652	kis	0	30 min	5	1	10	1	1
653	kis	0	30 min	5	1	10	1	1
654	kis	0	30 min	5	1	10	1	1
655	kis	0	30 min	5	1	10	1	1
656	kis	0	30 min	5	1	15	1	1
657	kis	0	30 min	5	1	15	1	1
658	kis	0	30 min	5	1	15	1	1
659	kis	0	30 min	5	1	15	1	1
660	kis	0	30 min	5	1	15	1	1
661	kis	0	30 min	5	1	15	1	1
662	kis	0	30 min	5	1	15	1	1
663	kis	0	30 min	5	1	15	1	1
664	kis	0	30 min	5	1	15	1	1
665	kis	0	30 min	5	1	15	1	1
666	kis	0	30 min	5	1	20	1	1
667	kis	0	30 min	5	1	20	1	1
668	kis	0	30 min	5	1	20	1	1
669	kis	0	30 min	6	1	10	1	1
670	kis	0	30 min	6	1	10	1	1
671	kis	0	30 min	6	1	10	1	1
672	kis	0	30 min	6	1	10	1	1
673	kis	0	30 min	6	1	10	1	1
674	kis	0	30 min	6	1	10	1	1
675	kis	0	30 min	6	1	10	1	1
676	kis	0	30 min	6	1	10	1	1
677	kis	0	30 min	6	1	15	1	1
678	kis	0	30 min	6	1	15	1	1
679	kis	0	30 min	6	1	15	1	1
680	kis	0	30 min	6	1	15	1	1
681	kis	0	30 min	6	1	15	1	1
682	kis	0	30 min	6	1	15	1	1
683	kis	0	30 min	6	1	15	1	1
684	kis	0	30 min	6	1	15	1	1
685	kis	0	30 min	6	1	15	1	1
686	kis	0	30 min	6	1	15	1	1
687	kis	0	30 min	6	1	15	1	1
688	kis	0	30 min	6	1	15	1	1
689	kis	0	30 min	6	1	15	1	1
690	kis	0	30 min	6	1	20	0	1
691	kis	0	30 min	7	1	10	1	1
692	kis	0	30 min	7	1	10	1	1
693	kis	0	30 min	7	1	10	1	1
694	kis	0	30 min	7	1	10	1	1
695	kis	0	30 min	7	1	10	1	1
696	kis	0	30 min	7	1	10	1	1
697	kis	0	30 min	7	1	10	1	1
698	kis	0	30 min	7	1	10	1	1
699	kis	0	30 min	7	1	15	1	1
700	kis	0	30 min	7	1	15	1	1
701	kis	0	30 min	7	1	15	1	1
702	kis	0	30 min	7	1	15	1	1
703	kis	0	30 min	7	1	15	1	1
704	kis	0	30 min	7	1	15	1	1
705	kis	0	30 min	7	1	15	1	1
706	kis	0	30 min	7	1	15	1	1
707	kis	0	30 min	7	1	15	1	1
708	kis	0	30 min	7	1	15	1	1
709	kis	0	30 min	7	1	15	1	1
710	kis	0	30 min	7	1	15	1	1
711	kis	0	30 min	7	1	15	1	1
712	kis	0	30 min	7	1	20	1	1
713	kis	0	30 min	8	1	10	1	1
714	kis	0	30 min	8	1	10	1	1
715	kis	0	30 min	8	1	10	1	1
716	kis	0	30 min	8	1	10	1	1
717	kis	0	30 min	8	1	10	1	1
718	kis	0	30 min	8	1	10	1	1
719	kis	0	30 min	8	1	10	1	1
720	kis	0	30 min	8	1	10	1	1
721	kis	0	30 min	8	1	10	1	1
722	kis	0	30 min	8	1	10	1	1
723	kis	0	30 min	8	1	15	1	1
724	kis	0	30 min	8	1	15	1	1
725	kis	0	30 min	8	1	15	1	1
726	kis	0	30 min	8	1	15	1	1
727	kis	0	30 min	8	1	15	1	1
728	kis	0	30 min	8	1	15	1	1
729	kis	0	30 min	8	1	15	1	1
730	kis	0	30 min	8	1	15	1	1
731	kis	0	30 min	8	1	15	1	1
732	kis	0	30 min	8	1	15	1	1
733	kis	0	30 min	8	1	15	1	1
734	kis	0	30 min	8	1	15	1	1
735	kis	0	30 min	8	1	15	1	1
736	kis	0	30 min	8	1	15	1	1
737	kis	0	30 min	8	1	20	1	1
738	kis	0	30 min	8	1	20	1	1
739	kis	0	30 min	8	1	20	1	1
740	kis	0	30 min	8	1	25	0	1
741	kis	0	30 min	9	0	30	0	0
742	kis	0	30 min	9	0	30	0	0
743	kis	0	30 min	9	0	30	0	0
744	kis	0	30 min	9	0	30	0	0
745	kis	0	30 min	9	0	30	0	0
746	kis	0	30 min	9	0	30	0	0
747	kis	0	30 min	9	0	30	0	0
748	kis	0	30 min	9	0	30	0	0
749	kis	0	30 min	9	0	30	0	0
750	kis	0	30 min	9	0	30	0	0
751	kis	0	30 min	9	0	30	0	0
752	kis	0	30 min	9	0	30	0	0
753	kis	0	30 min	9	0	30	0	0
754	kis	0	30 min	9	0	30	0	0
755	kis	0	30 min	9	0	30	0	0
756	kis	0	30 min	9	0	30	0	0
757	kis	0	30 min	9	0	30	0	0
758	kis	0	30 min	9	0	30	0	0
759	kis	0	30 min	9	0	30	0	0
760	kis	0	30 min	9	0	30	0	0
761	kis	0	30 min	9	0	30	0	0
762	kis	0	30 min	9	0	30	0	0
763	kis	1	30 min	10	1	5	1	1
764	kis	1	30 min	10	1	10	1	1
765	kis	1	30 min	10	1	10	1	1
766	kis	1	30 min	10	1	10	1	1
767	kis	1	30 min	10	1	10	1	1
768	kis	1	30 min	10	1	10	1	1
769	kis	1	30 min	10	1	10	1	1
770	kis	1	30 min	10	1	10	1	1
771	kis	1	30 min	10	1	10	1	1
772	kis	1	30 min	10	1	10	1	1
773	kis	1	30 min	10	1	10	1	1
774	kis	1	30 min	10	1	10	1	1
775	kis	1	30 min	10	1	10	1	1
776	kis	1	30 min	10	1	15	1	1
777	kis	1	30 min	10	1	15	1	1
778	kis	1	30 min	10	1	15	1	1
779	kis	1	30 min	10	1	15	1	1
780	kis	1	30 min	10	1	15	1	1
781	kis	1	30 min	11	1	10	1	1
782	kis	1	30 min	11	1	10	1	1
783	kis	1	30 min	11	1	10	1	1
784	kis	1	30 min	11	1	10	1	1
785	kis	1	30 min	11	1	10	1	1
786	kis	1	30 min	11	1	10	1	1
787	kis	1	30 min	11	1	10	1	1
788	kis	1	30 min	11	1	10	1	1
789	kis	1	30 min	11	1	10	1	1
790	kis	1	30 min	11	1	10	1	1
791	kis	1	30 min	11	1	10	1	1
792	kis	1	30 min	11	1	15	1	1
793	kis	1	30 min	11	1	15	1	1
794	kis	1	30 min	11	1	15	1	1
795	kis	1	30 min	11	1	15	1	1
796	kis	1	30 min	11	1	15	1	1
797	kis	1	30 min	11	1	15	1	1
798	kis	1	30 min	11	1	15	1	1
799	kis	1	30 min	11	1	15	1	1
800	kis	1	30 min	11	1	15	1	1
801	kis	1	30 min	11	1	15	1	1
802	kis	1	30 min	11	1	15	1	1
803	kis	1	30 min	12	1	10	1	1
804	kis	1	30 min	12	1	10	1	1
805	kis	1	30 min	12	1	10	1	1
806	kis	1	30 min	12	1	10	1	1
807	kis	1	30 min	12	1	10	1	1
808	kis	1	30 min	12	1	10	1	1
809	kis	1	30 min	12	1	10	1	1
810	kis	1	30 min	12	1	10	1	1
811	kis	1	30 min	12	1	15	1	1
812	kis	1	30 min	12	1	15	1	1
813	kis	1	30 min	12	1	15	1	1
814	kis	1	30 min	12	1	15	1	1
815	kis	1	30 min	12	1	15	1	1
816	kis	1	30 min	12	1	15	1	1
817	kis	1	30 min	12	1	15	1	1
818	kis	1	30 min	12	1	15	1	1
819	kis	1	30 min	12	1	15	1	1
820	kis	1	30 min	12	1	15	1	1
821	kis	1	30 min	12	1	15	1	1
822	kis	1	30 min	12	1	15	1	1
823	kis	1	30 min	12	1	15	1	1
824	kis	1	30 min	12	1	15	1	1
825	kis	1	30 min	12	1	15	1	1
826	kis	1	30 min	13	1	5	1	1
827	kis	1	30 min	13	1	10	1	1
828	kis	1	30 min	13	1	10	1	1
829	kis	1	30 min	13	1	15	1	1
830	kis	1	30 min	13	1	15	1	1
831	kis	1	30 min	13	1	15	1	1
832	kis	1	30 min	13	1	15	1	1
833	kis	1	30 min	13	1	15	1	1
834	kis	1	30 min	13	1	15	1	1
835	kis	1	30 min	13	1	15	1	1
836	kis	1	30 min	13	1	15	1	1
837	kis	1	30 min	13	1	15	1	1
838	kis	1	30 min	13	1	15	1	1
839	kis	1	30 min	13	1	15	1	1
840	kis	1	30 min	13	1	15	1	1
841	kis	1	30 min	13	1	15	1	1
842	kis	1	30 min	13	1	15	1	1
843	kis	1	30 min	13	1	15	1	1
844	kis	1	30 min	13	1	15	1	1
845	kis	1	30 min	13	1	15	1	1
846	kis	1	30 min	13	1	15	1	1
847	kis	1	30 min	13	1	15	1	1
848	kis	1	30 min	13	1	15	1	1
849	kis	1	30 min	13	1	15	1	1
850	kis	1	30 min	13	1	20	1	1
851	kis	1	30 min	14	1	10	1	1
852	kis	1	30 min	14	1	10	1	1
853	kis	1	30 min	14	1	10	1	1
854	kis	1	30 min	14	1	10	1	1
855	kis	1	30 min	14	1	10	1	1
856	kis	1	30 min	14	1	10	1	1
857	kis	1	30 min	14	1	15	1	1
858	kis	1	30 min	14	1	15	1	1
859	kis	1	30 min	14	1	15	1	1
860	kis	1	30 min	14	1	15	1	1
861	kis	1	30 min	14	1	15	1	1
862	kis	1	30 min	14	1	15	1	1
863	kis	1	30 min	14	1	15	1	1
864	kis	1	30 min	14	1	15	1	1
865	kis	1	30 min	14	1	15	1	1
866	kis	1	30 min	14	1	15	1	1
867	kis	1	30 min	14	1	15	1	1
868	kis	1	30 min	14	1	20	1	1
869	kis	1	30 min	14	1	20	1	1
870	kis	1	30 min	14	1	20	1	1
871	kis	1	30 min	15	1	10	1	1
872	kis	1	30 min	15	1	10	1	1
873	kis	1	30 min	15	1	10	1	1
874	kis	1	30 min	15	1	15	1	1
875	kis	1	30 min	15	1	15	1	1
876	kis	1	30 min	15	1	15	1	1
877	kis	1	30 min	15	1	15	1	1
878	kis	1	30 min	15	1	15	1	1
879	kis	1	30 min	15	1	15	1	1
880	kis	1	30 min	15	1	15	1	1
881	kis	1	30 min	15	1	15	1	1
882	kis	1	30 min	15	1	15	1	1
883	kis	1	30 min	15	1	15	1	1
884	kis	1	30 min	15	1	15	1	1
885	kis	1	30 min	16	1	10	1	1
886	kis	1	30 min	16	1	10	1	1
887	kis	1	30 min	16	1	10	1	1
888	kis	1	30 min	16	1	10	1	1
889	kis	1	30 min	16	1	10	1	1
890	kis	1	30 min	16	1	15	1	1
891	kis	1	30 min	16	1	15	1	1
892	kis	1	30 min	16	1	15	1	1
893	kis	1	30 min	16	1	15	1	1
894	kis	1	30 min	16	1	15	1	1
895	kis	1	30 min	16	1	15	1	1
896	kis	1	30 min	16	1	15	1	1
897	kis	1	30 min	16	1	15	1	1
898	kis	1	30 min	16	1	15	1	1
899	kis	1	30 min	16	1	15	1	1
900	kis	1	30 min	16	1	15	1	1
901	kis	1	30 min	16	1	15	1	1
902	kis	1	30 min	16	1	15	1	1
903	kis	1	30 min	16	1	15	1	1
904	kis	1	30 min	16	1	15	1	1
905	kis	1	30 min	16	1	15	1	1
906	kis	1	30 min	16	1	15	1	1
907	kis	1	30 min	16	1	15	1	1
908	kis	1	30 min	16	1	15	1	1
909	kis	1	30 min	16	1	15	1	1
910	kis	1	30 min	16	1	15	1	1
911	kis	1	30 min	16	1	15	1	1
912	kis	1	30 min	17	1	10	1	1
913	kis	1	30 min	17	1	15	1	1
914	kis	1	30 min	17	1	15	1	1
915	kis	1	30 min	17	1	15	1	1
916	kis	1	30 min	17	1	15	1	1
917	kis	1	30 min	17	1	15	1	1
918	kis	1	30 min	17	1	15	1	1
919	kis	1	30 min	17	1	15	1	1
920	kis	1	30 min	17	1	15	1	1
921	kis	1	30 min	17	1	15	1	1
922	kis	1	30 min	17	1	15	1	1
923	kis	1	30 min	17	1	15	1	1
924	kis	1	30 min	17	1	15	1	1
925	kis	1	30 min	17	1	15	1	1
926	kis	1	30 min	17	1	15	1	1
927	kis	1	30 min	17	1	15	1	1
928	kis	1	30 min	17	1	15	1	1
929	kis	1	30 min	17	1	20	0	1
930	kis	1	30 min	18	0	30	0	0
931	kis	1	30 min	18	0	30	0	0
932	kis	1	30 min	18	0	30	0	0
933	kis	1	30 min	18	0	30	0	0
934	kis	1	30 min	18	0	30	0	0
935	kis	1	30 min	18	0	30	0	0
936	kis	1	30 min	18	0	30	0	0
937	kis	1	30 min	18	0	30	0	0
938	kis	1	30 min	18	0	30	0	0
939	kis	1	30 min	18	0	30	0	0
940	kis	1	30 min	18	0	30	0	0
941	kis	1	30 min	18	0	30	0	0
942	kis	1	30 min	18	0	30	0	0
943	kis	1	30 min	18	0	30	0	0
944	kis	1	30 min	18	0	30	0	0
945	kis	1	30 min	18	0	30	0	0
946	kis	1	30 min	18	0	30	0	0
947	kis	1	30 min	18	0	30	0	0
948	kis	1	30 min	18	0	30	0	0
949	kis	1	30 min	18	0	30	0	0
950	kis	0	60 min	19	1	15	1	1
951	kis	0	60 min	19	1	15	1	1
952	kis	0	60 min	19	1	15	1	1
953	kis	0	60 min	19	1	15	1	1
954	kis	0	60 min	19	1	15	1	1
955	kis	0	60 min	19	1	15	1	1
956	kis	0	60 min	19	1	15	1	1
957	kis	0	60 min	19	1	15	1	1
958	kis	0	60 min	19	1	15	1	1
959	kis	0	60 min	19	1	15	1	1
960	kis	0	60 min	19	1	15	1	1
961	kis	0	60 min	19	1	20	1	1
962	kis	0	60 min	19	1	20	1	1
963	kis	0	60 min	19	1	20	1	1
964	kis	0	60 min	19	1	20	1	1
965	kis	0	60 min	19	1	20	1	1
966	kis	0	60 min	19	1	20	1	1
967	kis	0	60 min	19	1	20	1	1
968	kis	0	60 min	19	1	20	1	1
969	kis	0	60 min	19	1	20	0	1
970	kis	0	60 min	19	1	30	0	1
971	kis	0	60 min	19	1	45	0	1
972	kis	0	60 min	20	1	15	1	1
973	kis	0	60 min	20	1	15	1	1
974	kis	0	60 min	20	1	15	1	1
975	kis	0	60 min	20	1	15	1	1
976	kis	0	60 min	20	1	15	1	1
977	kis	0	60 min	20	1	15	1	1
978	kis	0	60 min	20	1	15	1	1
979	kis	0	60 min	20	1	15	1	1
980	kis	0	60 min	20	1	15	1	1
981	kis	0	60 min	20	1	15	1	1
982	kis	0	60 min	20	1	15	1	1
983	kis	0	60 min	20	1	15	1	1
984	kis	0	60 min	20	1	15	1	1
985	kis	0	60 min	20	1	15	1	1
986	kis	0	60 min	20	1	20	1	1
987	kis	0	60 min	20	1	20	1	1
988	kis	0	60 min	20	1	20	1	1
989	kis	0	60 min	20	1	20	1	1
990	kis	0	60 min	20	1	30	1	1
991	kis	0	60 min	20	1	30	1	1
992	kis	0	60 min	20	1	30	1	1
993	kis	0	60 min	20	1	30	1	1
994	kis	0	60 min	21	1	15	1	1
995	kis	0	60 min	21	1	15	1	1
996	kis	0	60 min	21	1	15	1	1
997	kis	0	60 min	21	1	15	1	1
998	kis	0	60 min	21	1	15	1	1
999	kis	0	60 min	21	1	15	1	1
1000	kis	0	60 min	21	1	15	1	1
1001	kis	0	60 min	21	1	15	1	1
1002	kis	0	60 min	21	1	15	1	1
1003	kis	0	60 min	21	1	15	1	1
1004	kis	0	60 min	21	1	15	1	1
1005	kis	0	60 min	21	1	15	1	1
1006	kis	0	60 min	21	1	15	1	1
1007	kis	0	60 min	21	1	15	1	1
1008	kis	0	60 min	21	1	15	1	1
1009	kis	0	60 min	21	1	15	1	1
1010	kis	0	60 min	21	1	15	1	1
1011	kis	0	60 min	21	1	15	1	1
1012	kis	0	60 min	21	1	15	1	1
1013	kis	0	60 min	21	1	15	1	1
1014	kis	0	60 min	21	1	20	1	1
1015	kis	0	60 min	21	1	20	1	1
1016	kis	0	60 min	21	1	20	1	1
1017	kis	0	60 min	21	1	20	1	1
1018	kis	0	60 min	21	1	25	1	1
1019	kis	0	60 min	21	1	25	1	1
1020	kis	0	60 min	21	1	30	1	1
1021	kis	0	60 min	21	1	30	1	1
1022	kis	0	60 min	21	1	30	1	1
1023	kis	0	60 min	21	1	45	1	1
1024	kis	0	60 min	22	1	10	1	1
1025	kis	0	60 min	22	1	15	1	1
1026	kis	0	60 min	22	1	15	1	1
1027	kis	0	60 min	22	1	15	1	1
1028	kis	0	60 min	22	1	15	1	1
1029	kis	0	60 min	22	1	15	1	1
1030	kis	0	60 min	22	1	15	1	1
1031	kis	0	60 min	22	1	15	1	1
1032	kis	0	60 min	22	1	15	1	1
1033	kis	0	60 min	22	1	15	1	1
1034	kis	0	60 min	22	1	15	1	1
1035	kis	0	60 min	22	1	15	1	1
1036	kis	0	60 min	22	1	20	1	1
1037	kis	0	60 min	22	1	20	1	1
1038	kis	0	60 min	22	1	20	1	1
1039	kis	0	60 min	22	1	20	1	1
1040	kis	0	60 min	22	1	20	1	1
1041	kis	0	60 min	22	1	20	1	1
1042	kis	0	60 min	22	1	20	1	1
1043	kis	0	60 min	22	1	20	1	1
1044	kis	0	60 min	22	1	20	1	1
1045	kis	0	60 min	22	1	25	1	1
1046	kis	0	60 min	22	1	25	1	1
1047	kis	0	60 min	22	1	25	1	1
1048	kis	0	60 min	22	1	45	0	1
1049	kis	0	60 min	22	1	45	0	1
1050	kis	0	60 min	23	1	10	1	1
1051	kis	0	60 min	23	1	10	1	1
1052	kis	0	60 min	23	1	15	1	1
1053	kis	0	60 min	23	1	15	1	1
1054	kis	0	60 min	23	1	15	1	1
1055	kis	0	60 min	23	1	15	1	1
1056	kis	0	60 min	23	1	15	1	1
1057	kis	0	60 min	23	1	15	1	1
1058	kis	0	60 min	23	1	15	1	1
1059	kis	0	60 min	23	1	15	1	1
1060	kis	0	60 min	23	1	15	1	1
1061	kis	0	60 min	23	1	15	1	1
1062	kis	0	60 min	23	1	15	1	1
1063	kis	0	60 min	23	1	15	1	1
1064	kis	0	60 min	23	1	20	1	1
1065	kis	0	60 min	23	1	20	1	1
1066	kis	0	60 min	23	1	20	1	1
1067	kis	0	60 min	23	1	20	1	1
1068	kis	0	60 min	23	1	20	1	1
1069	kis	0	60 min	23	1	20	1	1
1070	kis	0	60 min	23	1	20	1	1
1071	kis	0	60 min	23	1	25	1	1
1072	kis	0	60 min	23	1	25	1	1
1073	kis	0	60 min	23	1	30	1	1
1074	kis	0	60 min	23	1	30	1	1
1075	kis	0	60 min	23	1	30	0	1
1076	kis	0	60 min	23	1	30	0	1
1077	kis	0	60 min	24	1	10	1	1
1078	kis	0	60 min	24	1	10	1	1
1079	kis	0	60 min	24	1	10	1	1
1080	kis	0	60 min	24	1	10	1	1
1081	kis	0	60 min	24	1	15	1	1
1082	kis	0	60 min	24	1	15	1	1
1083	kis	0	60 min	24	1	15	1	1
1084	kis	0	60 min	24	1	15	1	1
1085	kis	0	60 min	24	1	15	1	1
1086	kis	0	60 min	24	1	15	1	1
1087	kis	0	60 min	24	1	15	1	1
1088	kis	0	60 min	24	1	15	1	1
1089	kis	0	60 min	24	1	15	1	1
1090	kis	0	60 min	24	1	15	1	1
1091	kis	0	60 min	24	1	20	1	1
1092	kis	0	60 min	24	1	20	1	1
1093	kis	0	60 min	24	1	20	1	1
1094	kis	0	60 min	24	1	20	1	1
1095	kis	0	60 min	24	1	20	1	1
1096	kis	0	60 min	24	1	20	1	1
1097	kis	0	60 min	24	1	25	1	1
1098	kis	0	60 min	24	1	25	0	1
1099	kis	0	60 min	24	1	25	0	1
1100	kis	0	60 min	24	1	45	0	1
1101	kis	0	60 min	25	1	10	1	1
1102	kis	0	60 min	25	1	10	1	1
1103	kis	0	60 min	25	1	10	1	1
1104	kis	0	60 min	25	1	10	1	1
1105	kis	0	60 min	25	1	10	1	1
1106	kis	0	60 min	25	1	10	1	1
1107	kis	0	60 min	25	1	10	1	1
1108	kis	0	60 min	25	1	10	1	1
1109	kis	0	60 min	25	1	10	1	1
1110	kis	0	60 min	25	1	15	1	1
1111	kis	0	60 min	25	1	15	1	1
1112	kis	0	60 min	25	1	15	1	1
1113	kis	0	60 min	25	1	15	1	1
1114	kis	0	60 min	25	1	15	1	1
1115	kis	0	60 min	25	1	15	1	1
1116	kis	0	60 min	25	1	15	1	1
1117	kis	0	60 min	25	1	15	1	1
1118	kis	0	60 min	25	1	15	1	1
1119	kis	0	60 min	25	1	15	1	1
1120	kis	0	60 min	25	1	15	1	1
1121	kis	0	60 min	25	1	15	1	1
1122	kis	0	60 min	25	1	15	1	1
1123	kis	0	60 min	25	1	20	1	1
1124	kis	0	60 min	25	1	25	1	1
1125	kis	0	60 min	25	1	25	1	1
1126	kis	0	60 min	25	1	30	0	1
1127	kis	0	60 min	26	0	60	0	0
1128	kis	0	60 min	26	0	60	0	0
1129	kis	0	60 min	26	0	60	0	0
1130	kis	0	60 min	26	0	60	0	0
1131	kis	0	60 min	26	0	60	0	0
1132	kis	0	60 min	26	0	60	0	0
1133	kis	0	60 min	26	0	60	0	0
1134	kis	0	60 min	26	0	60	0	0
1135	kis	0	60 min	26	0	60	0	0
1136	kis	0	60 min	26	0	60	0	0
1137	kis	0	60 min	26	0	60	0	0
1138	kis	0	60 min	26	0	60	0	0
1139	kis	0	60 min	26	0	60	0	0
1140	kis	0	60 min	26	0	60	0	0
1141	kis	0	60 min	26	0	60	0	0
1142	kis	0	60 min	26	0	60	0	0
1143	kis	0	60 min	26	0	60	0	0
1144	kis	0	60 min	26	0	60	0	0
1145	kis	1	60 min	27	1	10	1	1
1146	kis	1	60 min	27	1	10	1	1
1147	kis	1	60 min	27	1	10	1	1
1148	kis	1	60 min	27	1	10	1	1
1149	kis	1	60 min	27	1	15	1	1
1150	kis	1	60 min	27	1	15	1	1
1151	kis	1	60 min	27	1	15	1	1
1152	kis	1	60 min	27	1	15	1	1
1153	kis	1	60 min	27	1	15	1	1
1154	kis	1	60 min	27	1	15	1	1
1155	kis	1	60 min	27	1	15	1	1
1156	kis	1	60 min	27	1	15	1	1
1157	kis	1	60 min	27	1	15	1	1
1158	kis	1	60 min	27	1	15	1	1
1159	kis	1	60 min	27	1	15	1	1
1160	kis	1	60 min	27	1	15	1	1
1161	kis	1	60 min	27	1	15	1	1
1162	kis	1	60 min	27	1	15	1	1
1163	kis	1	60 min	27	1	15	1	1
1164	kis	1	60 min	27	1	15	1	1
1165	kis	1	60 min	27	1	15	1	1
1166	kis	1	60 min	27	1	15	1	1
1167	kis	1	60 min	27	1	20	1	1
1168	kis	1	60 min	28	1	10	1	1
1169	kis	1	60 min	28	1	10	1	1
1170	kis	1	60 min	28	1	10	1	1
1171	kis	1	60 min	28	1	10	1	1
1172	kis	1	60 min	28	1	15	1	1
1173	kis	1	60 min	28	1	15	1	1
1174	kis	1	60 min	28	1	15	1	1
1175	kis	1	60 min	28	1	15	1	1
1176	kis	1	60 min	28	1	15	1	1
1177	kis	1	60 min	28	1	15	1	1
1178	kis	1	60 min	28	1	15	1	1
1179	kis	1	60 min	28	1	15	1	1
1180	kis	1	60 min	28	1	15	1	1
1181	kis	1	60 min	28	1	15	1	1
1182	kis	1	60 min	28	1	15	1	1
1183	kis	1	60 min	28	1	15	1	1
1184	kis	1	60 min	28	1	15	1	1
1185	kis	1	60 min	28	1	15	1	1
1186	kis	1	60 min	28	1	15	1	1
1187	kis	1	60 min	28	1	20	0	1
1188	kis	1	60 min	29	1	10	1	1
1189	kis	1	60 min	29	1	10	1	1
1190	kis	1	60 min	29	1	10	1	1
1191	kis	1	60 min	29	1	10	1	1
1192	kis	1	60 min	29	1	10	1	1
1193	kis	1	60 min	29	1	10	1	1
1194	kis	1	60 min	29	1	15	1	1
1195	kis	1	60 min	29	1	15	1	1
1196	kis	1	60 min	29	1	15	1	1
1197	kis	1	60 min	29	1	15	1	1
1198	kis	1	60 min	29	1	15	1	1
1199	kis	1	60 min	29	1	15	1	1
1200	kis	1	60 min	29	1	15	1	1
1201	kis	1	60 min	29	1	15	1	1
1202	kis	1	60 min	29	1	15	1	1
1203	kis	1	60 min	29	1	15	1	1
1204	kis	1	60 min	29	1	15	1	1
1205	kis	1	60 min	29	1	15	1	1
1206	kis	1	60 min	29	1	15	1	1
1207	kis	1	60 min	29	1	15	1	1
1208	kis	1	60 min	29	1	25	1	1
1209	kis	1	60 min	29	1	25	1	1
1210	kis	1	60 min	30	1	10	1	1
1211	kis	1	60 min	30	1	10	1	1
1212	kis	1	60 min	30	1	10	1	1
1213	kis	1	60 min	30	1	10	1	1
1214	kis	1	60 min	30	1	10	1	1
1215	kis	1	60 min	30	1	10	1	1
1216	kis	1	60 min	30	1	10	1	1
1217	kis	1	60 min	30	1	15	1	1
1218	kis	1	60 min	30	1	15	1	1
1219	kis	1	60 min	30	1	15	1	1
1220	kis	1	60 min	30	1	15	1	1
1221	kis	1	60 min	30	1	15	1	1
1222	kis	1	60 min	30	1	15	1	1
1223	kis	1	60 min	30	1	15	1	1
1224	kis	1	60 min	30	1	15	1	1
1225	kis	1	60 min	30	1	15	1	1
1226	kis	1	60 min	30	1	15	1	1
1227	kis	1	60 min	30	1	15	1	1
1228	kis	1	60 min	30	1	15	1	1
1229	kis	1	60 min	30	1	20	1	1
1230	kis	1	60 min	30	1	20	1	1
1231	kis	1	60 min	30	1	20	1	1
1232	kis	1	60 min	30	1	30	1	1
1233	kis	1	60 min	30	1	30	0	1
1234	kis	1	60 min	30	1	30	0	1
1235	kis	1	60 min	31	1	10	1	1
1236	kis	1	60 min	31	1	10	1	1
1237	kis	1	60 min	31	1	10	1	1
1238	kis	1	60 min	31	1	10	1	1
1239	kis	1	60 min	31	1	10	1	1
1240	kis	1	60 min	31	1	10	1	1
1241	kis	1	60 min	31	1	10	1	1
1242	kis	1	60 min	31	1	10	1	1
1243	kis	1	60 min	31	1	10	1	1
1244	kis	1	60 min	31	1	15	1	1
1245	kis	1	60 min	31	1	15	1	1
1246	kis	1	60 min	31	1	15	1	1
1247	kis	1	60 min	31	1	15	1	1
1248	kis	1	60 min	31	1	15	1	1
1249	kis	1	60 min	31	1	15	1	1
1250	kis	1	60 min	31	1	15	1	1
1251	kis	1	60 min	31	1	15	1	1
1252	kis	1	60 min	31	1	15	1	1
1253	kis	1	60 min	31	1	15	1	1
1254	kis	1	60 min	31	1	15	1	1
1255	kis	1	60 min	31	1	20	1	1
1256	kis	1	60 min	31	1	20	1	1
1257	kis	1	60 min	31	1	20	0	1
1258	kis	1	60 min	32	1	10	1	1
1259	kis	1	60 min	32	1	10	1	1
1260	kis	1	60 min	32	1	10	1	1
1261	kis	1	60 min	32	1	10	1	1
1262	kis	1	60 min	32	1	10	1	1
1263	kis	1	60 min	32	1	10	1	1
1264	kis	1	60 min	32	1	15	1	1
1265	kis	1	60 min	32	1	15	1	1
1266	kis	1	60 min	32	1	15	1	1
1267	kis	1	60 min	32	1	15	1	1
1268	kis	1	60 min	32	1	15	1	1
1269	kis	1	60 min	32	1	15	1	1
1270	kis	1	60 min	32	1	15	1	1
1271	kis	1	60 min	32	1	20	1	1
1272	kis	1	60 min	32	1	20	1	1
1273	kis	1	60 min	32	1	20	1	1
1274	kis	1	60 min	32	1	20	1	1
1275	kis	1	60 min	32	1	20	0	1
1276	kis	1	60 min	32	1	20	0	1
1277	kis	1	60 min	33	1	10	1	1
1278	kis	1	60 min	33	1	10	1	1
1279	kis	1	60 min	33	1	10	1	1
1280	kis	1	60 min	33	1	10	1	1
1281	kis	1	60 min	33	1	10	1	1
1282	kis	1	60 min	33	1	10	1	1
1283	kis	1	60 min	33	1	10	1	1
1284	kis	1	60 min	33	1	10	1	1
1285	kis	1	60 min	33	1	15	1	1
1286	kis	1	60 min	33	1	15	1	1
1287	kis	1	60 min	33	1	20	1	1
1288	kis	1	60 min	33	1	20	1	1
1289	kis	1	60 min	33	1	20	1	1
1290	kis	1	60 min	33	1	20	1	1
1291	kis	1	60 min	33	1	20	1	1
1292	kis	1	60 min	33	1	20	1	1
1293	kis	1	60 min	33	1	20	0	1
1294	kis	1	60 min	33	1	45	0	1
1295	kis	1	60 min	34	0	60	0	0
1296	kis	1	60 min	34	0	60	0	0
1297	kis	1	60 min	34	0	60	0	0
1298	kis	1	60 min	34	0	60	0	0
1299	kis	1	60 min	34	0	60	0	0
1300	kis	1	60 min	34	0	60	0	0
1301	kis	1	60 min	34	0	60	0	0
1302	kis	1	60 min	34	0	60	0	0
